# Supplementary material for: Transcription-driven chromatin repression of Intragenic transcription start sites
Source: PLoS Genet. 2019 Feb 1;15(2):e1007969. doi: 10.1371/journal.pgen.1007969 (PMC6373976; doi:10.1371/journal.pgen.1007969)
Supplement: S1 Table — Table shows the number of reads obtained at every step of the TSS-seq data analysis pipeline. For detailed clarification of each step, see the 01-Alignment_of_5Cap-Seq_data.sh file in the https://github.com/Maxim-Ivanov/Nielsen_et_al_2018 code repository. (XLSX) [file pgen.1007969.s013.xlsx]

## Sheet: Ark1
Library		1	2	3	4	5	6
Genotype		wild type		spt16		ssrp1
Replicate		rep1	rep2	rep1	rep2	rep1	rep2
Raw reads		52515265	46328590	36150252	52773088	53428184	41438419
Trimmed reads		52514785	46328059	36149914	52772561	53427625	41437897
Pre-alignment to unwanted sequences:
	Nuclear rRNA	1951100	1303090	907310	1141745	1482370	1650130
	Pt rRNA	711334	361603	266400	423580	508837	663471
	Spike-in controls	292429	193048	161248	286386	360685	180809
Clean reads		49559922	44470318	34814956	50920850	51075733	38943487
	% (Clean / Trimmed)	0.943733	0.9599	0.963072	0.964911	0.95598	0.939804
Aligned to TAIR10		47991429	43658518	33648013	48599928	49055026	38048310
		0.968352	0.981745	0.966482	0.954421	0.960437	0.977013
Overlap with tRNA, rRNA, sn/snoRNA genes:		198071	102076	120337	214842	228067	119004
Filtered reads		47828495	43571610	33550812	48430158	48875141	37948723
	% (Filtered / Aligned)	0.996605	0.998009	0.997111	0.996507	0.996333	0.997383
MAPQ ≥ 10		47338121	43196837	33227852	47947041	48364925	37568650
	% (Mapq_10 / Filtered)	0.989747	0.991399	0.990374	0.990024	0.989561	0.989985
UMI deduplicated		18189046	8066729	13853455	19403324	23308811	8405593
	% (Dedup / Mapq_10)	0.384237	0.186744	0.416923	0.404682	0.481936	0.22374
