# Supplementary material for: Transcription-driven chromatin repression of Intragenic transcription start sites
Source: PLoS Genet. 2019 Feb 1;15(2):e1007969. doi: 10.1371/journal.pgen.1007969 (PMC6373976; doi:10.1371/journal.pgen.1007969)
Supplement: S3 Table — This table shows count and percentages of Basal and fact-specific TSS clusters in different annotation categories. Data from this table was visually represented on Fig 5A. (XLSX) [file pgen.1007969.s015.xlsx]

## Sheet: Table_S3_counts
Counts:				Percentages:
	Basal_TSS and WT specific TSS	fact-specific TSS			Basal_TSS and WT specific TSS	fact-specific TSS
intergenic	944	299		intergenic	0.012	0.0171
proximal	7072	1890		proximal	0.0898	0.1082
promoter	28065	2422		promoter	0.3563	0.1386
fiveUTR	3644	753		fiveUTR	0.0463	0.0431
intron	1724	736		intron	0.0219	0.0421
exon	33369	10045		exon	0.4237	0.575
threeUTR	1843	552		threeUTR	0.0234	0.0316
antisense	2100	774		antisense	0.0267	0.0443
Total	78761	17471	96232
