# Supplementary material for: Transcription-driven chromatin repression of Intragenic transcription start sites
Source: PLoS Genet. 2019 Feb 1;15(2):e1007969. doi: 10.1371/journal.pgen.1007969 (PMC6373976; doi:10.1371/journal.pgen.1007969)
Supplement: S4 Table — This table shows genomic coordinates of all TSSs which were identified in our TSS-seq data. The fields are as follows: i) "Chr", "Start", "End" and "Strand": strand-specific coordinated of each tag cluster which was called as a TSS; ii) "Score": the average number of TSS-seq tags per library in given TSS; ii) "Summit": coordinate of the base having the strongest signal within given TSS; iii) "Annotation": the most probable functional description of the surrounding genomic region ("intergenic", "proximal", "promoter", "fiveUTR", "intron", "exon", "threeUTR" or "antisense"); iv) "Category": either "fact-specific" (TSS was detected in spt16-1 and/or ssrp1-2 mutants but not in wild type plants) or "Basal" (TSS does not seem to be specific for the fact mutants); v) "Gene_ID" and "Gene_name": the nearest Arabidopsis gene which either overlaps the TSS or is located within 500 bp on the same strand ("intergenic" and "antisense" TSS were not annotated by geneID and gene name). (XLSX) [file pgen.1007969.s016.xlsx]

## Sheet: Supplementary_Table_S4
Chr	Start	End	Strand	Score	Summit	Annotation	Category	Gene_ID	Gene_name
1	3625	3689	+	33.7848	3631	promoter	basal	AT1G01010	ANAC001
1	8667	8724	-	23.6369	8713	promoter	basal	AT1G01020	ARV1
1	13453	13453	-	0.28934	13453	fiveUTR	fact specific	AT1G01030	NGA3
1	13481	13481	-	0.261979	13481	fiveUTR	fact specific	AT1G01030	NGA3
1	13539	13539	-	0.346432	13539	fiveUTR	basal	AT1G01030	NGA3
1	13567	13574	-	0.858775	13574	fiveUTR	basal	AT1G01030	NGA3
1	13607	13641	-	16.1269	13613	promoter	basal	AT1G01030	NGA3
1	23096	23099	+	0.2978	23096	promoter	basal	AT1G01040	DCL1
1	23130	23135	+	4.3908	23135	promoter	basal	AT1G01040	DCL1
1	32444	32456	-	0.28934	32444	exon	fact specific	AT1G01050	AtPPa1
1	33054	33156	-	192.695	33117	promoter	basal	AT1G01050	AtPPa1
1	33186	33191	-	0.581072	33191	promoter	basal	AT1G01050	AtPPa1
1	37735	37751	-	0.820163	37735	promoter	basal	AT1G01060	LHY
1	37778	37779	-	3.22555	37779	promoter	basal	AT1G01060	LHY
1	40832	40845	-	0.323569	40837	promoter	basal	AT1G01070	NA
1	40937	40947	-	38.9895	40944	promoter	basal	AT1G01070	NA
1	45499	45507	-	0.323569	45500	threeUTR	basal	AT1G01080	NA
1	46711	46732	-	8.22171	46730	exon	basal	AT1G01080	NA
1	46760	46836	-	252.415	46826	fiveUTR	basal	AT1G01080	NA
1	47731	47732	-	0.360447	47731	proximal	basal	AT1G01080	NA
1	47797	47942	-	16.3434	47931	proximal	basal	AT1G01080	NA
1	47966	47990	-	8.02582	47969	proximal	basal	AT1G01080	NA
1	48093	48223	-	17.1064	48145	exon	basal	AT1G01090	PDH-E1 ALPHA
1	48248	48257	-	0.905368	48252	exon	basal	AT1G01090	PDH-E1 ALPHA
1	48278	48292	-	0.676224	48278	exon	basal	AT1G01090	PDH-E1 ALPHA
1	48322	48338	-	2.17892	48334	exon	basal	AT1G01090	PDH-E1 ALPHA
1	48393	48400	-	0.334678	48400	exon	fact specific	AT1G01090	PDH-E1 ALPHA
1	48421	48448	-	2.29378	48448	exon	basal	AT1G01090	PDH-E1 ALPHA
1	48505	48513	-	0.370104	48505	exon	basal	AT1G01090	PDH-E1 ALPHA
1	48653	48673	-	0.533473	48673	exon	basal	AT1G01090	PDH-E1 ALPHA
1	48713	48719	-	0.368907	48713	exon	basal	AT1G01090	PDH-E1 ALPHA
1	48769	48864	-	18.735	48772	exon	basal	AT1G01090	PDH-E1 ALPHA
1	48944	48954	-	1.58769	48947	exon	basal	AT1G01090	PDH-E1 ALPHA
1	48976	48984	-	0.460781	48984	exon	basal	AT1G01090	PDH-E1 ALPHA
1	49017	49063	-	1.09518	49039	exon	basal	AT1G01090	PDH-E1 ALPHA
1	49095	49100	-	0.48655	49100	exon	basal	AT1G01090	PDH-E1 ALPHA
1	49166	49320	-	534.144	49272	promoter	basal	AT1G01090	PDH-E1 ALPHA
1	50233	50263	-	1.38394	50239	proximal	basal	AT1G01100	RPP1A
1	50321	50342	-	1.46383	50342	exon	basal	AT1G01100	RPP1A
1	50434	50638	-	21.0725	50605	exon	basal	AT1G01100	RPP1A
1	50891	50970	-	16.9425	50955	fiveUTR	basal	AT1G01100	RPP1A
1	51086	51227	-	2252.05	51182	promoter	basal	AT1G01100	RPP1A
1	52067	52119	+	10.0932	52070	proximal	basal	AT1G01110	IQD18
1	52172	52182	+	3.4604	52172	promoter	basal	AT1G01110	IQD18
1	52210	52235	+	4.93439	52210	promoter	basal	AT1G01110	IQD18
1	57645	57710	-	3.05632	57664	exon	basal	AT1G01120	KCS1
1	57939	57944	-	0.2978	57939	exon	basal	AT1G01120	KCS1
1	57969	57977	-	2.64874	57970	exon	basal	AT1G01120	KCS1
1	58005	58006	-	0.408773	58005	exon	fact specific	AT1G01120	KCS1
1	58111	58117	-	0.443332	58117	exon	fact specific	AT1G01120	KCS1
1	58146	58168	-	0.333754	58146	exon	basal	AT1G01120	KCS1
1	58229	58257	-	0.896231	58229	exon	basal	AT1G01120	KCS1
1	58410	58410	-	0.378424	58410	exon	basal	AT1G01120	KCS1
1	58565	58571	-	1.16503	58566	exon	basal	AT1G01120	KCS1
1	58596	58596	-	0.199331	58596	exon	fact specific	AT1G01120	KCS1
1	59005	59005	-	0.45478	59005	fiveUTR	fact specific	AT1G01120	KCS1
1	59033	59038	-	0.490974	59038	fiveUTR	basal	AT1G01120	KCS1
1	59071	59136	-	260.849	59127	promoter	basal	AT1G01120	KCS1
1	59158	59165	-	0.585547	59165	promoter	basal	AT1G01120	KCS1
1	63483	63491	+	0.343138	63490	antisense	basal	NA	NA
1	63518	63533	+	2.57382	63518	antisense	basal	NA	NA
1	63782	63839	-	27.315	63815	promoter	basal	AT1G01130	NA
1	63866	63879	-	1.3963	63866	promoter	basal	AT1G01130	NA
1	64007	64009	-	3.46004	64009	proximal	basal	AT1G01130	NA
1	64039	64048	-	7.41624	64042	proximal	basal	AT1G01130	NA
1	64797	64807	-	1.00604	64802	proximal	fact specific	AT1G01130	NA
1	67455	67465	-	1.36953	67461	exon	fact specific	AT1G01140	CIPK9
1	67510	67514	-	1.51306	67510	fiveUTR	basal	AT1G01140	CIPK9
1	67568	67629	-	278.014	67625	promoter	basal	AT1G01140	CIPK9
1	72302	72427	+	166.915	72339	promoter	basal	AT1G01160	GIF2
1	72460	72492	+	6.55707	72464	fiveUTR	basal	AT1G01160	GIF2
1	72532	72545	+	0.371895	72545	fiveUTR	basal	AT1G01160	GIF2
1	72646	72649	+	0.74412	72646	exon	fact specific	AT1G01160	GIF2
1	74177	74190	-	0.244001	74177	exon	fact specific	AT1G01170	NA
1	74377	74445	-	1.28929	74406	fiveUTR	basal	AT1G01170	NA
1	74488	74488	-	0.2251	74488	intron	basal	AT1G01170	NA
1	74594	74596	-	0.253658	74596	intron	fact specific	AT1G01170	NA
1	74658	74748	-	255.855	74731	promoter	basal	AT1G01170	NA
1	74784	74805	-	1.14773	74805	promoter	fact specific	AT1G01170	NA
1	75513	75636	+	81.9668	75585	promoter	basal	AT1G01180	NA
1	75658	75666	+	1.29985	75658	promoter	basal	AT1G01180	NA
1	75955	75963	+	0.417027	75955	exon	basal	AT1G01180	NA
1	76474	76480	-	0.49945	76474	antisense	fact specific	NA	NA
1	76567	76571	-	1.06218	76567	antisense	basal	NA	NA
1	79161	79164	-	0.899837	79164	proximal	basal	AT1G01183	MIR165A
1	84905	84908	-	0.207123	84905	promoter	basal	AT1G01190	CYP78A8
1	84940	84954	-	32.6649	84948	promoter	basal	AT1G01190	CYP78A8
1	88214	88215	-	1.72409	88214	promoter	basal	AT1G01200	ATRABA3
1	88874	88977	+	69.1106	88898	promoter	basal	AT1G01210	NA
1	91376	91389	+	19.4729	91388	promoter	basal	AT1G01220	FKGP
1	91462	91462	+	0.253658	91462	promoter	fact specific	AT1G01220	FKGP
1	91651	91669	+	2.3122	91666	intron	basal	AT1G01220	FKGP
1	95312	95322	+	0.519152	95322	proximal	basal	AT1G01225	NA
1	95828	95828	+	0.519004	95828	proximal	basal	AT1G01225	NA
1	96005	96025	+	18.7225	96007	promoter	basal	AT1G01225	NA
1	96054	96056	+	0.675556	96054	promoter	basal	AT1G01225	NA
1	96138	96138	+	0.199331	96138	exon	fact specific	AT1G01225	NA
1	97398	97398	+	0.524097	97398	promoter	basal	AT1G01230	NA
1	97436	97592	+	93.2564	97476	promoter	basal	AT1G01230	NA
1	97681	97683	+	0.925474	97683	exon	fact specific	AT1G01230	NA
1	99687	99687	-	0.82401	99687	intergenic	basal	NA	NA
1	99864	100071	+	177.133	99922	promoter	basal	AT1G01240	NA
1	100578	100616	+	0.797918	100602	fiveUTR	basal	AT1G01240	NA
1	101220	101223	+	0.778728	101220	exon	basal	AT1G01240	NA
1	101267	101271	+	0.364103	101267	exon	fact specific	AT1G01240	NA
1	101406	101420	+	1.81417	101411	exon	fact specific	AT1G01240	NA
1	101451	101452	+	0.24467	101452	exon	fact specific	AT1G01240	NA
1	105283	105347	-	31.6922	105322	promoter	basal	AT1G01250	ERF023
1	108999	109005	+	0.582642	108999	promoter	fact specific	AT1G01260	BHLH13
1	109029	109159	+	23.6827	109044	promoter	basal	AT1G01260	BHLH13
1	110887	110887	+	0.199331	110887	exon	fact specific	AT1G01260	BHLH13
1	114249	114265	+	1.56601	114265	promoter	basal	AT1G01290	CNX3
1	114286	114307	+	45.7644	114286	promoter	basal	AT1G01290	CNX3
1	116961	116980	+	0.700543	116961	promoter	fact specific	AT1G01300	NA
1	117001	117054	+	202.83	117037	promoter	basal	AT1G01300	NA
1	117076	117187	+	11.5107	117088	exon	basal	AT1G01300	NA
1	117525	117532	+	0.252461	117525	exon	basal	AT1G01300	NA
1	117823	117835	+	0.399718	117823	exon	basal	AT1G01300	NA
1	118115	118125	+	3.536	118117	exon	basal	AT1G01300	NA
1	118438	118444	-	0.364103	118444	antisense	fact specific	NA	NA
1	118571	118627	-	1.71275	118576	antisense	fact specific	NA	NA
1	121306	121323	-	0.380149	121306	threeUTR	basal	AT1G01320	NA
1	121411	121415	-	3.03951	121412	intron	basal	AT1G01320	NA
1	121667	121700	-	2.13658	121690	exon	basal	AT1G01320	NA
1	121724	121761	-	1.7338	121732	exon	basal	AT1G01320	NA
1	121791	121819	-	1.03854	121791	exon	basal	AT1G01320	NA
1	121841	121865	-	0.944426	121857	exon	basal	AT1G01320	NA
1	122085	122092	-	0.372357	122092	exon	basal	AT1G01320	NA
1	122286	122297	-	0.2251	122297	exon	basal	AT1G01320	NA
1	122330	122409	-	7.76078	122397	exon	basal	AT1G01320	NA
1	122430	122501	-	8.5908	122430	exon	basal	AT1G01320	NA
1	122527	122536	-	2.00649	122528	exon	basal	AT1G01320	NA
1	122568	122604	-	4.41257	122590	exon	basal	AT1G01320	NA
1	122625	122630	-	0.824216	122626	exon	basal	AT1G01320	NA
1	122653	122668	-	0.360447	122653	exon	basal	AT1G01320	NA
1	122704	122747	-	0.98796	122704	exon	basal	AT1G01320	NA
1	122988	122990	-	0.554817	122988	exon	basal	AT1G01320	NA
1	123039	123043	-	0.341546	123041	exon	basal	AT1G01320	NA
1	123145	123168	-	0.415303	123145	exon	fact specific	AT1G01320	NA
1	123250	123310	-	1.0349	123256	exon	basal	AT1G01320	NA
1	123357	123367	-	0.858246	123362	exon	basal	AT1G01320	NA
1	123589	123593	-	1.04911	123591	exon	basal	AT1G01320	NA
1	123629	123664	-	0.506648	123651	exon	fact specific	AT1G01320	NA
1	126393	126396	-	0.2251	126393	exon	basal	AT1G01320	NA
1	126436	126441	-	0.199331	126441	exon	fact specific	AT1G01320	NA
1	126584	126597	-	0.252461	126597	exon	basal	AT1G01320	NA
1	127705	127715	-	0.800462	127705	exon	basal	AT1G01320	NA
1	128172	128179	-	1.46606	128174	exon	basal	AT1G01320	NA
1	128303	128320	-	0.812908	128320	exon	basal	AT1G01320	NA
1	130394	130577	-	241.889	130576	promoter	basal	AT1G01320	NA
1	135827	135829	-	0.750319	135829	promoter	basal	AT1G01340	ATCNGC10
1	135858	135868	-	0.635978	135861	promoter	basal	AT1G01340	ATCNGC10
1	135897	135897	-	0.283323	135897	promoter	basal	AT1G01340	ATCNGC10
1	136111	136176	+	115.647	136157	promoter	basal	AT1G01350	NA
1	137485	137489	+	0.335347	137485	exon	fact specific	AT1G01350	NA
1	137543	137544	+	1.69711	137544	proximal	basal	AT1G01355	NA
1	137595	137604	+	0.559778	137600	proximal	basal	AT1G01355	NA
1	141971	142130	+	146.458	142093	promoter	basal	AT1G01360	RCAR1
1	143563	143569	+	1.78555	143564	promoter	basal	AT1G01370	HTR12
1	143616	143618	+	0.380149	143618	promoter	basal	AT1G01370	HTR12
1	143653	143688	+	2.87671	143686	promoter	basal	AT1G01370	HTR12
1	143714	143730	+	5.32744	143723	promoter	basal	AT1G01370	HTR12
1	147141	147156	+	15.3036	147145	promoter	basal	AT1G01380	ETC1
1	149728	149755	-	3.39228	149750	promoter	basal	AT1G01390	UGT72B2
1	149782	149835	-	14.9076	149814	promoter	basal	AT1G01390	UGT72B2
1	155903	156021	-	27.5359	156020	promoter	basal	AT1G01420	UGT72B3
1	156050	156111	-	63.725	156071	promoter	basal	AT1G01420	UGT72B3
1	157185	157254	-	3.08876	157243	exon	basal	AT1G01430	TBL25
1	157290	157314	-	1.13946	157293	exon	basal	AT1G01430	TBL25
1	157336	157350	-	0.290008	157336	exon	fact specific	AT1G01430	TBL25
1	157429	157457	-	2.24076	157432	exon	basal	AT1G01430	TBL25
1	157595	157600	-	0.207123	157595	exon	basal	AT1G01430	TBL25
1	157737	157751	-	0.364103	157737	exon	fact specific	AT1G01430	TBL25
1	158270	158275	-	0.372357	158275	exon	basal	AT1G01430	TBL25
1	158399	158402	-	0.423095	158402	exon	basal	AT1G01430	TBL25
1	158441	158706	-	526.46	158611	promoter	basal	AT1G01430	TBL25
1	158739	158739	-	0.335347	158739	promoter	fact specific	AT1G01430	TBL25
1	161108	161111	-	0.504208	161108	exon	basal	AT1G01440	NA
1	162530	162540	-	1.09662	162534	promoter	basal	AT1G01440	NA
1	162567	162570	-	0.506648	162567	promoter	fact specific	AT1G01440	NA
1	162592	162610	-	2.88433	162598	promoter	basal	AT1G01440	NA
1	162634	162642	-	0.529048	162642	promoter	basal	AT1G01440	NA
1	162679	162835	-	23.7718	162712	proximal	basal	AT1G01440	NA
1	167833	167848	-	4.06496	167833	promoter	basal	AT1G01453	NA
1	172309	172310	+	0.920894	172310	proximal	basal	AT1G01471	NA
1	172353	172357	-	0.399718	172353	exon	basal	AT1G01470	LEA14
1	172525	172552	-	3.29873	172526	exon	basal	AT1G01470	LEA14
1	172638	172646	-	1.16981	172639	exon	basal	AT1G01470	LEA14
1	172808	172952	-	627.793	172882	promoter	basal	AT1G01470	LEA14
1	172976	172994	-	0.2251	172994	promoter	basal	AT1G01470	LEA14
1	175769	175776	+	3.03087	175772	promoter	basal	AT1G01480	ACS2
1	177425	177425	+	0.41843	177425	exon	fact specific	AT1G01480	ACS2
1	180496	180507	-	0.261979	180507	exon	fact specific	AT1G01490	NA
1	180528	180840	-	44.0458	180760	exon	basal	AT1G01490	NA
1	181000	181011	-	0.290008	181000	intron	fact specific	AT1G01490	NA
1	181380	181393	-	0.391977	181393	exon	basal	AT1G01490	NA
1	181421	181429	-	0.490395	181421	exon	basal	AT1G01490	NA
1	181605	181605	-	3.21347	181605	intron	basal	AT1G01490	NA
1	181655	181671	-	0.799025	181671	intron	basal	AT1G01490	NA
1	181701	181713	-	0.398662	181701	intron	fact specific	AT1G01490	NA
1	182028	182413	-	918.212	182171	promoter	basal	AT1G01490	NA
1	185027	185038	+	0.424431	185038	promoter	basal	AT1G01500	NA
1	185095	185233	+	203.62	185137	promoter	basal	AT1G01500	NA
1	185540	185541	+	0.426684	185540	exon	basal	AT1G01500	NA
1	187151	187252	+	189.432	187190	promoter	basal	AT1G01510	AN
1	187729	187729	+	0.207123	187729	exon	basal	AT1G01510	AN
1	188971	188973	+	0.261979	188973	exon	fact specific	AT1G01510	AN
1	189000	189003	+	0.252461	189000	exon	basal	AT1G01510	AN
1	189300	189302	+	0.24467	189300	exon	fact specific	AT1G01510	AN
1	189615	189630	+	0.261979	189615	proximal	fact specific	AT1G01520	ASG4
1	189935	189939	+	0.307985	189939	proximal	fact specific	AT1G01520	ASG4
1	190539	190545	+	1.66419	190540	promoter	basal	AT1G01520	ASG4
1	195660	195661	+	0.417027	195661	proximal	basal	AT1G01540	NA
1	195733	195874	+	248.595	195823	promoter	basal	AT1G01540	NA
1	195952	195963	+	0.45478	195952	fiveUTR	fact specific	AT1G01540	NA
1	196207	196207	+	0.49945	196207	exon	fact specific	AT1G01540	NA
1	196271	196287	+	0.406983	196287	exon	fact specific	AT1G01540	NA
1	196346	196346	+	0.26977	196346	exon	basal	AT1G01540	NA
1	196382	196387	+	1.1827	196387	exon	basal	AT1G01540	NA
1	196431	196450	+	0.415303	196431	exon	fact specific	AT1G01540	NA
1	196477	196493	+	0.695794	196477	exon	basal	AT1G01540	NA
1	197111	197153	+	1.34196	197133	exon	basal	AT1G01540	NA
1	197197	197198	+	0.378424	197198	exon	basal	AT1G01540	NA
1	197768	197792	+	0.832082	197768	exon	basal	AT1G01540	NA
1	198399	198399	-	0.207123	198399	antisense	basal	NA	NA
1	199614	199907	+	766.186	199685	promoter	basal	AT1G01550	BPS1
1	200565	200586	+	1.00365	200586	exon	basal	AT1G01550	BPS1
1	200661	200662	+	0.252461	200662	exon	basal	AT1G01550	BPS1
1	200755	200809	+	1.39198	200783	exon	basal	AT1G01550	BPS1
1	200953	201022	+	2.97055	201022	exon	basal	AT1G01550	BPS1
1	201094	201111	+	1.7401	201095	exon	basal	AT1G01550	BPS1
1	201273	201289	+	2.71738	201275	proximal	basal	AT1G01560	ATMPK11
1	201383	201412	+	0.984738	201411	proximal	basal	AT1G01560	ATMPK11
1	204958	204958	+	0.252461	204958	proximal	basal	AT1G01570	NA
1	209287	209302	+	27.9869	209292	promoter	basal	AT1G01580	FRO2
1	218828	218852	+	4.72718	218830	proximal	basal	AT1G01600	CYP86A4
1	219131	219155	+	17.081	219133	fiveUTR	basal	AT1G01600	CYP86A4
1	222014	222046	-	0.380685	222033	exon	fact specific	AT1G01610	ATGPAT4
1	222085	222085	+	0.2251	222085	antisense	basal	NA	NA
1	222277	222317	-	1.36676	222316	exon	basal	AT1G01610	ATGPAT4
1	222912	222917	-	0.346126	222917	exon	fact specific	AT1G01610	ATGPAT4
1	222956	223007	-	0.91377	222974	exon	basal	AT1G01610	ATGPAT4
1	223051	223058	-	1.00926	223053	exon	fact specific	AT1G01610	ATGPAT4
1	223113	223192	-	2.84945	223135	intron	basal	AT1G01610	ATGPAT4
1	223819	223843	-	3.0886	223838	exon	basal	AT1G01610	ATGPAT4
1	224224	224230	-	0.571226	224224	exon	basal	AT1G01610	ATGPAT4
1	224262	224364	-	229.751	224315	promoter	basal	AT1G01610	ATGPAT4
1	225923	225971	-	2.60266	225924	threeUTR	basal	AT1G01620	PIP1C
1	226004	226023	-	0.912772	226005	exon	basal	AT1G01620	PIP1C
1	226057	226081	-	0.290008	226076	exon	fact specific	AT1G01620	PIP1C
1	226179	226309	-	12.4775	226234	exon	basal	AT1G01620	PIP1C
1	226403	226697	-	76.4677	226614	exon	basal	AT1G01620	PIP1C
1	226873	227370	-	5046.98	227237	promoter	basal	AT1G01620	PIP1C
1	227466	227517	-	1.78198	227517	proximal	basal	AT1G01620	PIP1C
1	228988	229063	+	41.4808	229012	promoter	basal	AT1G01630	NA
1	229094	229258	+	161.472	229163	promoter	basal	AT1G01630	NA
1	229468	229470	+	0.414246	229470	exon	basal	AT1G01630	NA
1	229508	229509	+	0.26977	229508	exon	basal	AT1G01630	NA
1	229885	229894	+	3.39632	229891	exon	basal	AT1G01630	NA
1	230373	230400	+	2.64936	230378	exon	basal	AT1G01630	NA
1	232429	232504	-	51.2131	232472	promoter	basal	AT1G01640	NA
1	232532	232538	-	1.03296	232535	promoter	basal	AT1G01640	NA
1	237009	237009	-	0.590111	237009	fiveUTR	basal	AT1G01650	SPPL4
1	237667	237676	-	1.92588	237670	fiveUTR	basal	AT1G01650	SPPL4
1	237697	237825	-	50.1705	237745	promoter	basal	AT1G01650	SPPL4
1	242638	242638	-	0.437109	242638	promoter	basal	AT1G01660	PUB55
1	242662	242668	-	0.26977	242662	promoter	basal	AT1G01660	PUB55
1	245991	245994	-	0.327993	245994	promoter	basal	AT1G01670	PUB56
1	248375	248375	-	0.315777	248375	promoter	basal	AT1G01680	ATPUB54
1	249061	249068	+	1.15775	249062	promoter	basal	AT1G01690	ATPRD3
1	249098	249098	+	0.882439	249098	promoter	basal	AT1G01690	ATPRD3
1	249125	249133	+	0.605249	249125	promoter	basal	AT1G01690	ATPRD3
1	249156	249159	+	0.6969	249156	promoter	basal	AT1G01690	ATPRD3
1	258795	258832	+	1.71261	258813	intergenic	basal	NA	NA
1	262806	262902	+	97.8423	262896	promoter	basal	AT1G01710	NA
1	266435	266462	+	0.900601	266449	threeUTR	fact specific	AT1G01710	NA
1	268323	268376	+	508.255	268330	promoter	basal	AT1G01720	ATAF1
1	268407	268482	+	1.83154	268437	promoter	basal	AT1G01720	ATAF1
1	268918	268923	+	0.2978	268918	exon	basal	AT1G01720	ATAF1
1	268961	268981	+	0.199331	268961	exon	fact specific	AT1G01720	ATAF1
1	270712	270785	-	38.488	270776	promoter	basal	AT1G01725	NA
1	270909	270915	+	7.20887	270912	promoter	basal	AT1G01730	NA
1	270937	271013	+	199.305	270967	promoter	basal	AT1G01730	NA
1	271192	271199	+	0.45478	271195	exon	fact specific	AT1G01730	NA
1	271269	271272	+	0.261979	271272	exon	fact specific	AT1G01730	NA
1	271403	271407	+	0.343138	271405	exon	basal	AT1G01730	NA
1	271628	271650	+	0.49945	271642	exon	fact specific	AT1G01730	NA
1	274602	274602	-	0.2251	274602	promoter	basal	AT1G01740	NA
1	274696	274702	-	2.735	274702	proximal	basal	AT1G01740	NA
1	274737	274737	-	0.463034	274737	proximal	basal	AT1G01740	NA
1	274795	274799	-	0.846997	274799	proximal	basal	AT1G01740	NA
1	275425	275446	+	26.9063	275437	promoter	basal	AT1G01750	ADF11
1	275469	275520	+	43.6997	275500	fiveUTR	basal	AT1G01750	ADF11
1	278452	278468	-	3.66429	278467	promoter	basal	AT1G01760	NA
1	278527	278531	-	0.346126	278527	promoter	fact specific	AT1G01760	NA
1	278582	278649	+	16.1542	278604	promoter	basal	AT1G01770	NA
1	278728	278735	+	0.207123	278735	fiveUTR	basal	AT1G01770	NA
1	282171	282171	-	0.361115	282171	antisense	basal	NA	NA
1	282438	282438	+	0.477561	282438	proximal	basal	AT1G01780	NA
1	282468	282472	+	4.59532	282470	proximal	basal	AT1G01780	NA
1	282555	282642	+	29.2685	282608	proximal	basal	AT1G01780	NA
1	282663	282673	+	0.587941	282663	promoter	fact specific	AT1G01780	NA
1	282703	282726	+	1.71421	282722	promoter	basal	AT1G01780	NA
1	282753	282769	+	6.49004	282764	promoter	basal	AT1G01780	NA
1	282814	282843	+	4.51817	282814	promoter	basal	AT1G01780	NA
1	282870	282892	+	1.06648	282892	fiveUTR	basal	AT1G01780	NA
1	282991	282991	+	0.438372	282991	exon	basal	AT1G01780	NA
1	284436	284652	+	86.0241	284487	promoter	basal	AT1G01790	KEA1
1	285150	285152	+	0.488803	285151	exon	basal	AT1G01790	KEA1
1	285222	285227	+	0.316306	285227	exon	fact specific	AT1G01790	KEA1
1	285490	285507	+	1.48605	285492	exon	basal	AT1G01790	KEA1
1	285529	285537	+	0.930551	285530	exon	basal	AT1G01790	KEA1
1	285674	285691	+	0.371895	285691	exon	basal	AT1G01790	KEA1
1	285735	285752	+	0.279427	285735	exon	basal	AT1G01790	KEA1
1	286029	286036	+	0.681779	286036	exon	basal	AT1G01790	KEA1
1	288950	288951	+	0.440014	288951	exon	basal	AT1G01790	KEA1
1	288979	288995	+	1.33664	288979	exon	basal	AT1G01790	KEA1
1	290744	290749	+	0.207123	290744	exon	basal	AT1G01790	KEA1
1	293335	293414	+	342.652	293381	promoter	basal	AT1G01800	NA
1	293465	293485	+	1.18612	293485	intron	basal	AT1G01800	NA
1	294224	294253	+	1.27581	294250	proximal	basal	AT1G01800	NA
1	294280	294298	+	4.66381	294285	proximal	basal	AT1G01810	NA
1	294503	294524	+	9.29835	294514	proximal	basal	AT1G01810	NA
1	294664	294668	+	0.939795	294664	proximal	basal	AT1G01810	NA
1	295210	295218	+	10.5608	295216	promoter	basal	AT1G01810	NA
1	296503	296507	-	0.86882	296503	exon	basal	AT1G01820	PEX11C
1	296662	296701	-	1.6208	296701	exon	basal	AT1G01820	PEX11C
1	296800	296826	-	1.18624	296800	exon	basal	AT1G01820	PEX11C
1	296981	296986	-	0.822425	296981	exon	basal	AT1G01820	PEX11C
1	297016	297025	-	0.789392	297025	exon	basal	AT1G01820	PEX11C
1	297652	297682	-	1.24832	297672	exon	basal	AT1G01820	PEX11C
1	298058	298185	-	244.531	298109	promoter	basal	AT1G01820	PEX11C
1	298220	298251	-	2.6859	298235	promoter	basal	AT1G01820	PEX11C
1	298277	298277	-	0.315777	298277	proximal	basal	AT1G01820	PEX11C
1	298682	298682	+	0.472757	298682	antisense	fact specific	NA	NA
1	298707	298726	+	2.55411	298707	antisense	basal	NA	NA
1	298753	298753	+	0.207123	298753	antisense	basal	NA	NA
1	298838	298839	-	0.199331	298839	proximal	fact specific	AT1G01820	PEX11C
1	298935	298963	-	1.30305	298946	proximal	basal	AT1G01820	PEX11C
1	299042	299060	-	0.68073	299042	proximal	basal	AT1G01820	PEX11C
1	300652	300702	-	1.12936	300679	promoter	basal	AT1G01830	NA
1	300730	300730	-	0.428327	300730	promoter	basal	AT1G01830	NA
1	300771	300781	-	2.04096	300781	promoter	basal	AT1G01830	NA
1	300839	300861	-	7.30277	300861	promoter	basal	AT1G01830	NA
1	300926	300926	-	0.261979	300926	promoter	fact specific	AT1G01830	NA
1	302133	302260	-	17.6298	302254	promoter	basal	AT1G01830	NA
1	302288	302294	-	1.45286	302294	promoter	basal	AT1G01830	NA
1	302338	302338	-	0.419338	302338	promoter	basal	AT1G01830	NA
1	303534	303603	+	10.5185	303534	promoter	basal	AT1G01840	NA
1	303702	303703	+	0.553249	303703	exon	basal	AT1G01840	NA
1	306274	306302	-	20.5794	306282	promoter	basal	AT1G01860	PFC1
1	306323	306340	-	0.602677	306340	promoter	basal	AT1G01860	PFC1
1	309038	309072	-	2.87987	309043	promoter	basal	AT1G01880	GEN1
1	309126	309130	-	3.18215	309129	promoter	basal	AT1G01880	GEN1
1	310240	310240	+	0.389674	310240	promoter	fact specific	AT1G01900	ATSBT1.1
1	310302	310328	+	33.0941	310324	promoter	basal	AT1G01900	ATSBT1.1
1	310395	310395	+	0.507704	310395	promoter	basal	AT1G01900	ATSBT1.1
1	313604	313608	-	0.841862	313607	threeUTR	basal	AT1G01910	NA
1	313936	313953	-	0.2978	313936	exon	basal	AT1G01910	NA
1	314478	314494	-	0.35438	314478	exon	basal	AT1G01910	NA
1	314699	314703	-	0.370104	314701	exon	basal	AT1G01910	NA
1	314986	314986	-	0.207123	314986	exon	basal	AT1G01910	NA
1	315730	315751	-	0.944813	315751	fiveUTR	basal	AT1G01910	NA
1	315772	315795	-	0.470826	315776	fiveUTR	basal	AT1G01910	NA
1	315832	315906	-	177.564	315900	promoter	basal	AT1G01910	NA
1	316115	316176	+	4.88161	316176	promoter	basal	AT1G01920	NA
1	320064	320074	-	1.03384	320067	exon	basal	AT1G01930	NA
1	320396	320414	-	0.917814	320408	exon	basal	AT1G01930	NA
1	321072	321072	-	0.590111	321072	exon	basal	AT1G01930	NA
1	322657	322658	-	0.362312	322658	exon	fact specific	AT1G01930	NA
1	322760	322762	-	0.265346	322762	promoter	basal	AT1G01930	NA
1	322810	322888	-	72.3863	322872	promoter	basal	AT1G01930	NA
1	322990	323078	+	84.221	323027	promoter	basal	AT1G01940	NA
1	323201	323201	+	1.96775	323201	intron	basal	AT1G01940	NA
1	323795	323814	+	2.79288	323812	exon	basal	AT1G01940	NA
1	324637	324643	+	0.914002	324638	proximal	basal	AT1G01950	ARK2
1	325327	325426	+	20.3243	325378	promoter	basal	AT1G01950	ARK2
1	328451	328460	+	0.352656	328460	exon	fact specific	AT1G01950	ARK2
1	329837	329853	+	0.265346	329837	exon	basal	AT1G01950	ARK2
1	330047	330051	+	0.45478	330047	exon	fact specific	AT1G01950	ARK2
1	330730	330737	-	0.35438	330730	threeUTR	basal	AT1G01960	EDA10
1	330760	330771	-	0.199331	330760	threeUTR	fact specific	AT1G01960	EDA10
1	330882	330886	-	0.380685	330884	exon	fact specific	AT1G01960	EDA10
1	330986	330989	-	0.346432	330989	exon	basal	AT1G01960	EDA10
1	331102	331102	-	0.491828	331102	exon	fact specific	AT1G01960	EDA10
1	331605	331632	-	0.476893	331632	exon	basal	AT1G01960	EDA10
1	331730	331748	-	0.199331	331730	exon	fact specific	AT1G01960	EDA10
1	332733	332753	-	0.615896	332735	exon	basal	AT1G01960	EDA10
1	332786	332800	-	4.50154	332796	exon	basal	AT1G01960	EDA10
1	334700	334716	-	0.661235	334700	exon	basal	AT1G01960	EDA10
1	335271	335272	-	0.199331	335271	exon	fact specific	AT1G01960	EDA10
1	335538	335540	-	0.343138	335538	exon	basal	AT1G01960	EDA10
1	337729	337850	-	84.989	337792	proximal	basal	AT1G01960	EDA10
1	338229	338331	+	69.779	338267	promoter	basal	AT1G01970	NA
1	339511	339517	+	0.290008	339517	exon	fact specific	AT1G01970	NA
1	343610	343617	-	0.378424	343617	exon	basal	AT1G01990	NA
1	344177	344183	-	0.568767	344177	exon	basal	AT1G01990	NA
1	344207	344231	-	2.19656	344230	fiveUTR	basal	AT1G01990	NA
1	344304	344361	-	63.0665	344343	promoter	basal	AT1G01990	NA
1	345774	345880	+	46.1327	345806	promoter	basal	AT1G02000	GAE2
1	345959	345969	+	0.35438	345959	fiveUTR	basal	AT1G02000	GAE2
1	346724	346731	+	0.380149	346724	exon	basal	AT1G02000	GAE2
1	346938	346948	+	0.435012	346938	proximal	fact specific	AT1G02010	SEC1A
1	346989	346990	+	0.508423	346990	proximal	basal	AT1G02010	SEC1A
1	347878	347879	+	0.335347	347879	promoter	fact specific	AT1G02010	SEC1A
1	348317	348325	-	1.18225	348318	antisense	basal	NA	NA
1	354677	354703	-	0.651124	354703	exon	basal	AT1G02020	NA
1	354735	354845	-	31.7234	354813	exon	basal	AT1G02020	NA
1	354968	354971	-	0.2251	354968	promoter	basal	AT1G02020	NA
1	356218	356218	-	1.31974	356218	fiveUTR	basal	AT1G02030	ZAT1
1	356278	356288	-	2.34302	356286	fiveUTR	basal	AT1G02030	ZAT1
1	363113	363123	-	3.65876	363115	promoter	basal	AT1G02060	NA
1	365475	365483	+	0.940522	365475	promoter	basal	AT1G02065	SPL8
1	365514	365525	+	1.97149	365514	promoter	basal	AT1G02065	SPL8
1	365562	365620	+	7.11859	365567	promoter	basal	AT1G02065	SPL8
1	370947	370976	-	2.85111	370967	promoter	basal	AT1G02070	NA
1	373494	373553	+	24.6876	373501	promoter	basal	AT1G02080	NA
1	382807	382841	+	0.476893	382841	exon	basal	AT1G02080	NA
1	384116	384129	+	0.35438	384129	exon	basal	AT1G02080	NA
1	384589	384594	+	0.915406	384594	exon	basal	AT1G02080	NA
1	386419	386420	+	1.01523	386420	intron	basal	AT1G02080	NA
1	388281	388294	-	0.470826	388294	exon	basal	AT1G02090	FUS5
1	388323	388331	-	0.24467	388323	exon	fact specific	AT1G02090	FUS5
1	388367	388378	-	0.459584	388375	exon	basal	AT1G02090	FUS5
1	388557	388595	-	2.82967	388588	exon	basal	AT1G02090	FUS5
1	388734	388748	-	0.671131	388742	exon	basal	AT1G02090	FUS5
1	388865	388869	-	0.595204	388865	exon	basal	AT1G02090	FUS5
1	389582	389697	-	181.933	389644	promoter	basal	AT1G02090	FUS5
1	389809	389889	+	45.1176	389851	promoter	basal	AT1G02100	NA
1	390238	390240	+	0.519152	390240	exon	basal	AT1G02100	NA
1	391499	391503	+	0.943121	391499	exon	basal	AT1G02100	NA
1	391702	391703	+	0.519152	391703	exon	basal	AT1G02100	NA
1	392754	392939	+	64.5396	392852	promoter	basal	AT1G02110	NA
1	393977	393978	+	0.207123	393978	exon	basal	AT1G02110	NA
1	394328	394334	+	0.315777	394328	exon	basal	AT1G02110	NA
1	395145	395145	-	0.35438	395145	antisense	basal	NA	NA
1	395428	395432	-	0.634253	395432	antisense	basal	NA	NA
1	395493	395495	-	1.41545	395493	antisense	basal	NA	NA
1	395670	395807	+	235.169	395757	promoter	basal	AT1G02120	VAD1
1	396707	396708	+	0.207123	396708	exon	basal	AT1G02120	VAD1
1	397871	397872	+	0.362312	397871	intron	fact specific	AT1G02120	VAD1
1	397903	397913	+	0.2251	397913	exon	basal	AT1G02120	VAD1
1	398283	398285	+	0.429318	398285	intron	fact specific	AT1G02120	VAD1
1	398620	398652	+	2.1309	398625	exon	basal	AT1G02120	VAD1
1	398899	398952	+	2.72171	398905	exon	basal	AT1G02120	VAD1
1	399069	399079	+	1.1386	399078	exon	basal	AT1G02120	VAD1
1	399179	399192	+	1.73397	399184	exon	basal	AT1G02120	VAD1
1	399225	399240	+	1.04681	399232	exon	fact specific	AT1G02120	VAD1
1	399285	399295	+	1.04686	399285	exon	basal	AT1G02120	VAD1
1	399324	399346	+	0.398662	399324	exon	fact specific	AT1G02120	VAD1
1	399370	399383	+	0.650455	399382	exon	basal	AT1G02120	VAD1
1	399572	399637	+	3.58618	399573	exon	basal	AT1G02120	VAD1
1	400271	400299	-	0.964111	400299	threeUTR	basal	AT1G02130	ATRAB1B
1	400324	400328	-	0.590111	400324	threeUTR	basal	AT1G02130	ATRAB1B
1	400388	400424	-	2.26741	400411	exon	basal	AT1G02130	ATRAB1B
1	400794	400803	-	1.44738	400800	exon	basal	AT1G02130	ATRAB1B
1	401004	401074	-	1.61159	401050	exon	basal	AT1G02130	ATRAB1B
1	401116	401122	-	1.0386	401122	intron	basal	AT1G02130	ATRAB1B
1	401321	401323	+	0.398662	401321	antisense	fact specific	NA	NA
1	401365	401366	+	0.372357	401366	antisense	basal	NA	NA
1	401365	401366	-	0.207123	401365	exon	basal	AT1G02130	ATRAB1B
1	401416	401416	+	0.253658	401416	antisense	fact specific	NA	NA
1	401793	401886	-	219.071	401842	promoter	basal	AT1G02130	ATRAB1B
1	403407	403493	-	11.9967	403456	proximal	basal	AT1G02136	NA
1	403797	403832	-	3.91819	403799	proximal	basal	AT1G02140	MEE63
1	403878	403900	-	5.74215	403896	proximal	basal	AT1G02140	MEE63
1	403921	403942	-	2.06414	403926	proximal	basal	AT1G02140	MEE63
1	404253	404258	-	1.00271	404256	exon	basal	AT1G02140	MEE63
1	404330	404345	-	3.04718	404341	exon	basal	AT1G02140	MEE63
1	404376	404458	-	962.61	404433	promoter	basal	AT1G02140	MEE63
1	404570	404651	+	10.2347	404615	promoter	basal	AT1G02145	ALG12
1	408294	408295	+	0.199331	408295	proximal	fact specific	AT1G02150	NA
1	408702	408789	+	577.067	408750	promoter	basal	AT1G02150	NA
1	408997	408997	+	0.207123	408997	exon	basal	AT1G02150	NA
1	409354	409393	+	0.841599	409354	exon	fact specific	AT1G02150	NA
1	409475	409495	+	0.545457	409475	exon	fact specific	AT1G02150	NA
1	409596	409611	+	0.279427	409611	exon	basal	AT1G02150	NA
1	409641	409660	+	1.77531	409643	exon	basal	AT1G02150	NA
1	409696	409720	+	0.759109	409720	exon	basal	AT1G02150	NA
1	409749	409755	+	0.408773	409755	proximal	fact specific	AT1G02160	NA
1	409871	409871	+	0.244001	409871	proximal	fact specific	AT1G02160	NA
1	410009	410028	+	0.378424	410009	proximal	basal	AT1G02160	NA
1	410087	410101	+	1.27347	410096	proximal	basal	AT1G02160	NA
1	410140	410144	+	0.2251	410140	proximal	basal	AT1G02160	NA
1	410245	410261	+	0.568238	410261	proximal	basal	AT1G02160	NA
1	410286	410295	+	2.27348	410291	proximal	basal	AT1G02160	NA
1	410338	410382	+	1.55189	410382	proximal	basal	AT1G02160	NA
1	410710	410710	+	0.261979	410710	promoter	fact specific	AT1G02160	NA
1	410744	410835	+	487.07	410750	promoter	basal	AT1G02160	NA
1	410862	410896	+	0.636134	410872	proximal	fact specific	AT1G02160	NA
1	411201	411237	+	0.793421	411237	proximal	fact specific	AT1G02160	NA
1	411272	411273	+	0.207123	411273	proximal	basal	AT1G02170	LOL3
1	411727	411911	+	91.1607	411759	promoter	basal	AT1G02170	LOL3
1	411935	411938	+	0.372357	411935	exon	basal	AT1G02170	LOL3
1	413122	413128	+	0.207123	413122	exon	basal	AT1G02170	LOL3
1	413180	413182	+	0.2251	413180	exon	basal	AT1G02170	LOL3
1	414548	414658	-	16.8477	414645	promoter	basal	AT1G02180	NA
1	415074	415079	+	2.17006	415079	promoter	basal	AT1G02190	NA
1	415115	415116	+	0.653443	415116	promoter	fact specific	AT1G02190	NA
1	418764	418787	+	47.4468	418781	promoter	basal	AT1G02205	CER1
1	419791	419795	+	0.364103	419795	exon	fact specific	AT1G02205	CER1
1	421778	421778	+	0.426684	421778	exon	basal	AT1G02205	CER1
1	421983	421987	+	0.370633	421987	exon	fact specific	AT1G02205	CER1
1	430634	430634	-	0.253658	430634	promoter	fact specific	AT1G02220	ANAC003
1	430656	430671	-	12.0976	430669	promoter	basal	AT1G02220	ANAC003
1	436892	436892	-	0.69473	436892	proximal	basal	AT1G02230	ANAC004
1	442777	442777	-	0.553711	442777	fiveUTR	basal	AT1G02260	NA
1	442878	442948	-	5.01493	442931	promoter	basal	AT1G02260	NA
1	442972	442986	-	3.33949	442981	promoter	basal	AT1G02260	NA
1	443695	443695	-	0.199331	443695	proximal	fact specific	AT1G02260	NA
1	446071	446071	-	1.87305	446071	exon	basal	AT1G02270	NA
1	446198	446257	-	112.469	446212	promoter	basal	AT1G02270	NA
1	448885	448897	-	0.723155	448892	exon	basal	AT1G02280	TOC33
1	448961	448965	-	0.457992	448961	exon	basal	AT1G02280	TOC33
1	449084	449103	-	0.999793	449103	exon	basal	AT1G02280	TOC33
1	449234	449264	-	1.72884	449236	exon	basal	AT1G02280	TOC33
1	449384	449384	-	0.784498	449384	exon	basal	AT1G02280	TOC33
1	449406	449413	-	0.898492	449409	exon	basal	AT1G02280	TOC33
1	449439	449450	-	0.595733	449439	exon	basal	AT1G02280	TOC33
1	449779	449781	-	0.371895	449779	exon	basal	AT1G02280	TOC33
1	450266	450282	-	0.772075	450266	intron	basal	AT1G02280	TOC33
1	450352	450358	-	0.480549	450358	promoter	basal	AT1G02280	TOC33
1	450379	450434	-	163.989	450426	promoter	basal	AT1G02280	TOC33
1	452677	452767	-	49.9556	452698	promoter	basal	AT1G02290	NA
1	453185	453188	+	0.41867	453185	promoter	basal	AT1G02300	NA
1	453213	453229	+	1.44918	453213	promoter	basal	AT1G02300	NA
1	455653	455812	+	610.983	455743	promoter	basal	AT1G02305	NA
1	455837	455841	+	0.360447	455841	exon	basal	AT1G02305	NA
1	456333	456352	+	0.290008	456352	exon	fact specific	AT1G02305	NA
1	456540	456544	+	0.641995	456542	exon	fact specific	AT1G02305	NA
1	456833	456833	+	0.252461	456833	intron	basal	AT1G02305	NA
1	457050	457115	+	3.08277	457107	exon	basal	AT1G02305	NA
1	457207	457214	+	1.10836	457209	exon	basal	AT1G02305	NA
1	457310	457337	+	2.42133	457329	exon	basal	AT1G02305	NA
1	457372	457396	+	1.15204	457395	exon	fact specific	AT1G02305	NA
1	457581	457607	+	7.17061	457587	exon	basal	AT1G02305	NA
1	457838	457841	+	0.533341	457840	exon	fact specific	AT1G02305	NA
1	457864	457874	+	1.4372	457873	exon	basal	AT1G02305	NA
1	460321	460321	+	1.60209	460321	antisense	basal	NA	NA
1	460696	460704	-	3.32704	460704	promoter	basal	AT1G02310	MAN1
1	462496	462500	-	1.62304	462499	exon	basal	AT1G02330	NA
1	462604	462607	-	0.715363	462606	exon	fact specific	AT1G02330	NA
1	462924	462957	-	21.4749	462953	exon	basal	AT1G02330	NA
1	462988	462994	-	0.707242	462989	exon	basal	AT1G02330	NA
1	463205	463226	-	1.39245	463206	exon	basal	AT1G02330	NA
1	463535	463643	-	166.638	463595	promoter	basal	AT1G02330	NA
1	464247	464252	-	0.207123	464252	proximal	basal	AT1G02330	NA
1	464776	464776	-	1.37143	464776	exon	basal	AT1G02335	GL22
1	464875	464990	-	200.627	464924	promoter	basal	AT1G02335	GL22
1	466970	466990	-	0.2251	466970	exon	basal	AT1G02340	HFR1
1	467746	467759	-	26.9316	467753	promoter	basal	AT1G02340	HFR1
1	467780	467787	-	6.45874	467782	promoter	basal	AT1G02340	HFR1
1	469806	469833	+	8.9693	469826	promoter	basal	AT1G02350	NA
1	469856	469859	+	0.417027	469856	promoter	basal	AT1G02350	NA
1	471284	471292	-	0.553043	471292	intergenic	basal	NA	NA
1	471313	471322	-	0.323569	471313	intergenic	basal	NA	NA
1	471343	471361	-	0.903258	471343	intergenic	basal	NA	NA
1	471432	471541	-	733.691	471505	intergenic	basal	NA	NA
1	471564	471587	-	19.7299	471583	intergenic	basal	NA	NA
1	471637	471637	-	0.716024	471637	intergenic	basal	NA	NA
1	472420	472420	-	0.26977	472420	exon	basal	AT1G02360	NA
1	472991	472992	-	0.744252	472991	exon	basal	AT1G02360	NA
1	473109	473150	-	233.201	473140	promoter	basal	AT1G02360	NA
1	473212	473215	-	0.2251	473212	promoter	basal	AT1G02360	NA
1	474454	474526	+	30.7784	474507	promoter	basal	AT1G02370	NA
1	477011	477011	+	0.419338	477011	promoter	basal	AT1G02380	NA
1	477102	477105	+	0.775703	477102	fiveUTR	basal	AT1G02380	NA
1	477126	477155	+	36.1507	477129	fiveUTR	basal	AT1G02380	NA
1	480854	480857	+	12.7599	480857	promoter	basal	AT1G02390	ATGPAT2
1	486895	486906	+	16.3045	486901	promoter	basal	AT1G02400	ATGA2OX4
1	490502	490508	-	0.378424	490502	promoter	basal	AT1G02405	NA
1	490531	490533	-	0.581651	490531	promoter	basal	AT1G02405	NA
1	490872	490899	+	2.95752	490872	promoter	basal	AT1G02410	COX11
1	490922	490953	+	7.9115	490927	promoter	basal	AT1G02410	COX11
1	490985	490994	+	1.86643	490989	promoter	basal	AT1G02410	COX11
1	491018	491018	+	0.244001	491018	promoter	fact specific	AT1G02410	COX11
1	493498	493506	+	0.207123	493498	proximal	basal	AT1G02420	NA
1	493560	493603	+	26.2536	493587	promoter	basal	AT1G02420	NA
1	496108	496117	-	0.590296	496117	promoter	basal	AT1G02430	ATARFD1B
1	498491	498491	-	0.24467	498491	promoter	fact specific	AT1G02450	NIMIN1
1	498521	498521	-	0.265346	498521	promoter	basal	AT1G02450	NIMIN1
1	507217	507225	-	7.09475	507220	promoter	basal	AT1G02460	NA
1	513586	513624	-	0.778679	513601	promoter	fact specific	AT1G02470	NA
1	514948	514969	-	1.06346	514954	exon	basal	AT1G02475	NA
1	515225	515230	-	0.26977	515225	exon	basal	AT1G02475	NA
1	515308	515428	-	157.03	515343	promoter	basal	AT1G02475	NA
1	516552	516556	+	2.03773	516552	promoter	basal	AT1G02490	NA
1	518175	518175	+	0.2251	518175	promoter	basal	AT1G02500	SAM1
1	518205	518212	+	0.2251	518212	promoter	basal	AT1G02500	SAM1
1	518246	518335	+	958.989	518254	promoter	basal	AT1G02500	SAM1
1	519017	519104	+	6.01908	519091	fiveUTR	basal	AT1G02500	SAM1
1	519137	519165	+	0.961867	519165	exon	basal	AT1G02500	SAM1
1	519195	519222	+	0.574437	519195	exon	basal	AT1G02500	SAM1
1	519249	519321	+	3.29427	519312	exon	basal	AT1G02500	SAM1
1	519343	519343	+	0.298997	519343	exon	fact specific	AT1G02500	SAM1
1	519369	519513	+	11.2633	519501	exon	basal	AT1G02500	SAM1
1	519561	519563	+	0.406454	519563	exon	basal	AT1G02500	SAM1
1	519594	519684	+	3.91949	519678	exon	basal	AT1G02500	SAM1
1	519706	519964	+	34.7473	519912	exon	basal	AT1G02500	SAM1
1	519986	520221	+	31.2469	520090	threeUTR	basal	AT1G02500	SAM1
1	523526	523534	+	5.7976	523528	proximal	basal	AT1G02520	PGP11
1	523587	523593	+	0.939539	523587	promoter	basal	AT1G02520	PGP11
1	523617	523651	+	2.57405	523617	promoter	basal	AT1G02520	PGP11
1	526471	526471	+	0.298997	526471	exon	fact specific	AT1G02520	PGP11
1	537729	537741	+	1.4083	537735	proximal	basal	AT1G02560	CLPP5
1	537764	537831	+	18.2423	537825	promoter	basal	AT1G02560	CLPP5
1	537854	537940	+	1100.16	537900	promoter	basal	AT1G02560	CLPP5
1	537961	537972	+	0.424431	537965	fiveUTR	basal	AT1G02560	CLPP5
1	538223	538224	+	0.594885	538224	exon	basal	AT1G02560	CLPP5
1	538495	538496	+	0.619552	538495	exon	fact specific	AT1G02560	CLPP5
1	538822	538829	+	1.87431	538825	exon	basal	AT1G02560	CLPP5
1	538942	538947	+	0.372357	538942	exon	basal	AT1G02560	CLPP5
1	539257	539272	+	2.08813	539265	exon	basal	AT1G02560	CLPP5
1	539397	539412	+	0.837954	539397	exon	fact specific	AT1G02560	CLPP5
1	539464	539468	+	0.341546	539464	exon	basal	AT1G02560	CLPP5
1	539680	539692	+	0.519152	539692	exon	basal	AT1G02560	CLPP5
1	541307	541317	+	17.4459	541313	promoter	basal	AT1G02570	NA
1	541580	541580	+	0.672476	541580	exon	basal	AT1G02570	NA
1	543086	543086	+	0.797094	543086	promoter	basal	AT1G02575	NA
1	554589	554606	-	1.14397	554606	exon	basal	AT1G02610	NA
1	555840	555848	-	0.415303	555845	exon	fact specific	AT1G02610	NA
1	555869	555881	-	0.96932	555870	fiveUTR	basal	AT1G02610	NA
1	555909	556018	-	79.2401	555985	promoter	basal	AT1G02610	NA
1	556045	556065	-	0.614634	556065	promoter	fact specific	AT1G02610	NA
1	557272	557293	+	0.881771	557278	intron	basal	AT1G02620	NA
1	558025	558025	+	0.796929	558025	intergenic	fact specific	NA	NA
1	558735	558739	-	0.702744	558739	intergenic	fact specific	NA	NA
1	558765	558770	-	0.41664	558765	intergenic	fact specific	NA	NA
1	562415	562428	-	7.69277	562428	promoter	basal	AT1G02630	ETN8
1	563972	563979	+	0.480549	563976	proximal	basal	AT1G02640	BXL2
1	564078	564081	+	0.531749	564078	proximal	basal	AT1G02640	BXL2
1	564105	564110	+	3.36445	564110	promoter	basal	AT1G02640	BXL2
1	564135	564148	+	1.15573	564142	promoter	fact specific	AT1G02640	BXL2
1	564173	564217	+	219.151	564203	promoter	basal	AT1G02640	BXL2
1	564269	564272	+	4.25504	564271	promoter	basal	AT1G02640	BXL2
1	564508	564512	+	1.59404	564512	exon	basal	AT1G02640	BXL2
1	564695	564717	-	0.761735	564705	antisense	basal	NA	NA
1	564751	564755	-	1.16952	564755	antisense	basal	NA	NA
1	565607	565629	+	0.487079	565629	exon	basal	AT1G02640	BXL2
1	566883	566886	+	0.587412	566883	exon	basal	AT1G02640	BXL2
1	567038	567038	+	0.455087	567038	exon	basal	AT1G02640	BXL2
1	567142	567162	+	1.97548	567143	exon	basal	AT1G02640	BXL2
1	567232	567238	+	2.16626	567237	exon	basal	AT1G02640	BXL2
1	567346	567346	+	0.252461	567346	exon	basal	AT1G02640	BXL2
1	568561	568583	+	6.24819	568572	proximal	basal	AT1G02650	NA
1	568646	568666	+	1.62672	568663	promoter	basal	AT1G02650	NA
1	569344	569344	+	0.353324	569344	exon	fact specific	AT1G02650	NA
1	572266	572266	-	0.589203	572266	exon	basal	AT1G02660	NA
1	572299	572302	-	1.94194	572302	exon	basal	AT1G02660	NA
1	572370	572370	-	0.455087	572370	exon	basal	AT1G02660	NA
1	572400	572400	-	0.2251	572400	exon	basal	AT1G02660	NA
1	572428	572437	-	0.62415	572430	exon	basal	AT1G02660	NA
1	572555	572558	-	0.472757	572558	exon	fact specific	AT1G02660	NA
1	572581	572583	-	0.315777	572581	exon	basal	AT1G02660	NA
1	573708	573710	-	0.654946	573709	exon	fact specific	AT1G02660	NA
1	574238	574239	-	0.535784	574238	exon	basal	AT1G02660	NA
1	574304	574322	-	0.41664	574304	exon	fact specific	AT1G02660	NA
1	574368	574371	-	0.24467	574368	exon	fact specific	AT1G02660	NA
1	574429	574429	-	0.199331	574429	exon	fact specific	AT1G02660	NA
1	574454	574454	-	0.199331	574454	exon	fact specific	AT1G02660	NA
1	574777	574799	-	3.39439	574778	fiveUTR	basal	AT1G02660	NA
1	574842	574899	-	9.93052	574896	promoter	basal	AT1G02660	NA
1	574920	575009	-	197.258	574981	promoter	basal	AT1G02660	NA
1	575061	575099	-	1.60979	575061	promoter	basal	AT1G02660	NA
1	576508	576508	+	0.261979	576508	intron	fact specific	AT1G02670	NA
1	580623	580686	+	66.7288	580657	promoter	basal	AT1G02680	TAF13
1	581065	581065	+	0.624686	581065	intron	fact specific	AT1G02680	TAF13
1	581864	581865	+	0.364103	581864	proximal	fact specific	AT1G02681	NA
1	584120	584120	+	0.199331	584120	proximal	fact specific	AT1G02690	IMPA-6
1	584262	584271	+	13.5246	584262	promoter	basal	AT1G02690	IMPA-6
1	586800	586800	+	0.253658	586800	exon	fact specific	AT1G02690	IMPA-6
1	588322	588337	+	0.836572	588333	promoter	basal	AT1G02700	NA
1	589304	589305	-	0.637637	589305	antisense	fact specific	NA	NA
1	589518	589579	+	54.669	589540	intergenic	basal	NA	NA
1	589608	589622	+	0.913102	589608	intergenic	basal	NA	NA
1	591824	591825	+	2.81027	591825	promoter	basal	AT1G02720	GATL5
1	591911	591972	+	12.6907	591914	promoter	basal	AT1G02720	GATL5
1	592065	592105	+	7.90123	592070	fiveUTR	basal	AT1G02720	GATL5
1	592600	592606	+	1.24467	592602	exon	basal	AT1G02720	GATL5
1	595509	595509	-	1.05267	595509	exon	basal	AT1G02730	ATCSLD5
1	595565	595575	-	0.315777	595565	exon	basal	AT1G02730	ATCSLD5
1	596234	596234	-	0.405786	596234	exon	basal	AT1G02730	ATCSLD5
1	596987	596989	-	0.207123	596989	exon	basal	AT1G02730	ATCSLD5
1	598618	598618	-	0.940133	598618	promoter	basal	AT1G02730	ATCSLD5
1	598645	598664	-	160.104	598657	promoter	basal	AT1G02730	ATCSLD5
1	602024	602060	-	0.696991	602049	promoter	fact specific	AT1G02740	NA
1	602081	602202	-	39.4497	602188	promoter	basal	AT1G02740	NA
1	602466	602471	+	0.487079	602468	promoter	basal	AT1G02750	DI19-2
1	602497	602597	+	57.167	602553	promoter	basal	AT1G02750	DI19-2
1	602627	602634	+	4.92098	602627	promoter	basal	AT1G02750	DI19-2
1	603808	603819	+	1.53611	603818	proximal	basal	AT1G02760	NA
1	603914	603915	+	0.2251	603915	proximal	basal	AT1G02760	NA
1	606678	606693	-	6.80469	606693	promoter	basal	AT1G02770	NA
1	608019	608046	-	3.77758	608022	threeUTR	basal	AT1G02780	emb2386
1	608133	608153	-	0.594885	608133	exon	basal	AT1G02780	emb2386
1	608258	608318	-	1.68736	608313	exon	basal	AT1G02780	emb2386
1	608407	608573	-	115.534	608448	exon	basal	AT1G02780	emb2386
1	608594	608720	-	140.361	608630	exon	basal	AT1G02780	emb2386
1	608824	608945	-	146.273	608855	exon	basal	AT1G02780	emb2386
1	609287	609473	-	4222.47	609434	promoter	basal	AT1G02780	emb2386
1	616185	616192	-	6.36041	616188	promoter	basal	AT1G02800	ATCEL2
1	618245	618295	+	56.8837	618263	promoter	basal	AT1G02810	PME7
1	619367	619367	-	0.491828	619367	antisense	fact specific	NA	NA
1	621458	621643	+	160.161	621595	promoter	basal	AT1G02816	NA
1	621948	621954	+	0.261979	621948	exon	fact specific	AT1G02816	NA
1	624123	624138	-	0.63266	624127	exon	basal	AT1G02820	NA
1	624463	624479	-	99.2927	624474	promoter	basal	AT1G02820	NA
1	624576	624577	-	0.323569	624577	proximal	basal	AT1G02820	NA
1	625672	625681	-	0.380149	625681	promoter	basal	AT1G02830	RPL22A
1	626740	626817	+	809.504	626778	promoter	basal	AT1G02840	SR1
1	626927	626993	+	6.80882	626993	exon	basal	AT1G02840	SR1
1	627092	627099	+	0.71873	627093	intron	basal	AT1G02840	SR1
1	627481	627489	+	1.03014	627484	exon	basal	AT1G02840	SR1
1	627518	627536	+	0.608773	627536	exon	fact specific	AT1G02840	SR1
1	627699	627700	+	1.22993	627699	intron	basal	AT1G02840	SR1
1	628299	628311	+	1.15104	628299	exon	basal	AT1G02840	SR1
1	628335	628342	+	0.553043	628342	exon	basal	AT1G02840	SR1
1	628369	628383	+	0.361115	628378	exon	basal	AT1G02840	SR1
1	628448	628458	+	0.371895	628448	exon	basal	AT1G02840	SR1
1	629294	629294	+	0.2251	629294	threeUTR	basal	AT1G02840	SR1
1	630380	630388	+	0.380149	630388	proximal	basal	AT1G02850	BGLU11
1	630473	630518	+	45.9681	630518	promoter	basal	AT1G02850	BGLU11
1	630547	630549	+	0.71623	630547	promoter	basal	AT1G02850	BGLU11
1	632241	632250	+	0.2251	632250	exon	basal	AT1G02850	BGLU11
1	635115	635129	+	11.3067	635122	promoter	basal	AT1G02860	NLA
1	635157	635157	+	0.315777	635157	promoter	basal	AT1G02860	NLA
1	635226	635249	+	2.22877	635239	promoter	basal	AT1G02860	NLA
1	635272	635335	+	51.3091	635295	fiveUTR	basal	AT1G02860	NLA
1	635374	635472	+	3.82659	635452	fiveUTR	basal	AT1G02860	NLA
1	636297	636297	+	0.290008	636297	exon	fact specific	AT1G02860	NLA
1	638610	638696	-	106.495	638646	promoter	basal	AT1G02870	NA
1	641536	641563	+	8.7493	641539	intergenic	basal	NA	NA
1	641995	642002	-	0.2251	642002	intergenic	basal	NA	NA
1	644476	644563	-	31.3573	644532	promoter	basal	AT1G02880	TPK1
1	645810	645820	-	0.68641	645820	proximal	basal	AT1G02880	TPK1
1	645927	646000	-	4.03908	645973	exon	basal	AT1G02890	NA
1	646236	646248	-	1.10158	646239	exon	basal	AT1G02890	NA
1	646287	646289	-	0.26977	646289	exon	basal	AT1G02890	NA
1	646465	646467	-	0.559778	646467	exon	basal	AT1G02890	NA
1	646494	646497	-	0.380149	646497	intron	basal	AT1G02890	NA
1	646593	646602	-	0.587412	646593	exon	basal	AT1G02890	NA
1	646643	646643	-	0.298997	646643	exon	fact specific	AT1G02890	NA
1	647548	647553	-	0.315777	647553	exon	basal	AT1G02890	NA
1	647584	647587	-	1.09552	647586	exon	basal	AT1G02890	NA
1	648282	648282	-	0.26977	648282	intron	basal	AT1G02890	NA
1	651845	651910	-	143.185	651895	promoter	basal	AT1G02890	NA
1	651967	652024	-	11.8088	652001	promoter	basal	AT1G02890	NA
1	653965	653973	-	0.199331	653973	threeUTR	fact specific	AT1G02900	RALFL1
1	654011	654019	-	0.207123	654011	exon	basal	AT1G02900	RALFL1
1	654043	654062	-	3.01569	654047	exon	basal	AT1G02900	RALFL1
1	654086	654112	-	0.744633	654112	exon	basal	AT1G02900	RALFL1
1	654176	654181	-	0.371895	654176	exon	basal	AT1G02900	RALFL1
1	654282	654378	-	231.142	654368	promoter	basal	AT1G02900	RALFL1
1	656006	656019	-	0.487079	656019	exon	basal	AT1G02910	LPA1
1	657005	657006	-	0.617762	657006	exon	fact specific	AT1G02910	LPA1
1	658125	658182	-	99.16	658144	promoter	basal	AT1G02910	LPA1
1	659302	659303	-	0.35438	659302	exon	basal	AT1G02920	ATGSTF7
1	659742	659805	-	248.487	659771	promoter	basal	AT1G02920	ATGSTF7
1	659833	659833	-	0.283323	659833	promoter	basal	AT1G02920	ATGSTF7
1	662202	662213	-	0.715495	662204	fiveUTR	basal	AT1G02930	GSTF6
1	662240	662302	-	139.748	662266	fiveUTR	basal	AT1G02930	GSTF6
1	662329	662329	-	0.372357	662329	promoter	basal	AT1G02930	GSTF6
1	662378	662385	-	0.346126	662385	promoter	fact specific	AT1G02930	GSTF6
1	662447	662449	-	0.2251	662449	promoter	basal	AT1G02930	GSTF6
1	664302	664313	-	0.290008	664313	proximal	fact specific	AT1G02940	ATGSTF5
1	666437	666467	-	65.8038	666452	promoter	basal	AT1G02950	ATGSTF4
1	668327	668335	-	0.346126	668327	exon	fact specific	AT1G02960	NA
1	669781	669857	-	14.1274	669788	promoter	basal	AT1G02960	NA
1	673380	673408	+	4.62862	673402	promoter	basal	AT1G02970	WEE1
1	679875	679875	+	0.432223	679875	exon	basal	AT1G02980	CUL2
1	684015	684045	-	1.51861	684016	exon	basal	AT1G02990	NA
1	685280	685292	-	0.826477	685291	exon	fact specific	AT1G02990	NA
1	687225	687225	-	0.253658	687225	promoter	fact specific	AT1G02990	NA
1	687278	687393	-	9.71771	687310	promoter	basal	AT1G02990	NA
1	692515	692615	-	26.4368	692560	promoter	basal	AT1G03000	PEX6
1	693410	693410	+	0.346432	693410	promoter	basal	AT1G03010	NA
1	698524	698534	-	1.19731	698528	promoter	basal	AT1G03020	GRXS1
1	698593	698603	-	9.10915	698597	promoter	basal	AT1G03020	GRXS1
1	701452	701539	+	34.9387	701474	promoter	basal	AT1G03030	NA
1	701561	701569	+	4.27266	701561	promoter	basal	AT1G03030	NA
1	704186	704188	-	0.207123	704188	threeUTR	basal	AT1G03040	BHLH7
1	704291	704308	-	0.488341	704308	exon	basal	AT1G03040	BHLH7
1	705312	705315	-	0.199331	705315	exon	fact specific	AT1G03040	BHLH7
1	705354	705370	-	0.488803	705370	exon	basal	AT1G03040	BHLH7
1	706183	706186	-	0.480549	706183	exon	basal	AT1G03040	BHLH7
1	706267	706277	-	1.98313	706268	exon	basal	AT1G03040	BHLH7
1	706474	706662	-	107.109	706631	promoter	basal	AT1G03040	BHLH7
1	706705	706705	-	0.35438	706705	promoter	basal	AT1G03040	BHLH7
1	708286	708287	-	0.315777	708286	antisense	basal	NA	NA
1	711761	711845	-	24.9276	711840	promoter	basal	AT1G03055	NA
1	713241	713245	-	0.42713	713245	exon	basal	AT1G03060	SPI
1	716914	716933	-	0.470826	716932	exon	basal	AT1G03060	SPI
1	726669	726674	+	0.307985	726669	antisense	fact specific	NA	NA
1	727064	727096	-	0.573125	727096	proximal	basal	AT1G03060	SPI
1	727296	727300	-	1.05869	727300	proximal	basal	AT1G03060	SPI
1	727359	727365	-	0.199331	727365	proximal	fact specific	AT1G03060	SPI
1	727439	727439	-	0.364103	727439	proximal	fact specific	AT1G03060	SPI
1	727466	727466	-	0.436803	727466	proximal	fact specific	AT1G03060	SPI
1	727499	727553	-	4.95115	727531	proximal	basal	AT1G03060	SPI
1	729935	729942	+	3.39769	729935	promoter	basal	AT1G03070	NA
1	731880	731885	-	1.81265	731881	exon	basal	AT1G03080	NA
1	732000	732257	-	19.0785	732184	exon	basal	AT1G03080	NA
1	732303	732344	-	1.86329	732344	exon	basal	AT1G03080	NA
1	732390	732398	-	0.415303	732390	exon	fact specific	AT1G03080	NA
1	733059	733061	-	0.97997	733059	exon	basal	AT1G03080	NA
1	733199	733202	-	0.352656	733201	exon	fact specific	AT1G03080	NA
1	733269	733272	-	0.334678	733272	exon	fact specific	AT1G03080	NA
1	733311	733311	-	0.252461	733311	exon	basal	AT1G03080	NA
1	733484	733484	-	0.199331	733484	exon	fact specific	AT1G03080	NA
1	733742	733742	-	0.41134	733742	exon	fact specific	AT1G03080	NA
1	733910	733920	-	0.615169	733914	exon	basal	AT1G03080	NA
1	733995	733998	-	0.491828	733995	exon	fact specific	AT1G03080	NA
1	734134	734156	-	0.478758	734143	exon	basal	AT1G03080	NA
1	734582	734586	-	0.445057	734583	exon	basal	AT1G03080	NA
1	737963	738034	-	59.4714	738034	promoter	basal	AT1G03080	NA
1	739649	739720	+	265.345	739687	promoter	basal	AT1G03090	MCCA
1	739743	739743	+	0.28934	739743	promoter	fact specific	AT1G03090	MCCA
1	739906	739918	+	0.846245	739907	exon	fact specific	AT1G03090	MCCA
1	740649	740651	+	0.252461	740651	exon	basal	AT1G03090	MCCA
1	741704	741721	+	0.415303	741704	exon	fact specific	AT1G03090	MCCA
1	742886	742886	+	0.315777	742886	exon	basal	AT1G03090	MCCA
1	742918	742932	+	0.364103	742918	exon	fact specific	AT1G03090	MCCA
1	743346	743388	+	1.82705	743369	exon	basal	AT1G03090	MCCA
1	746676	746682	-	0.199331	746682	proximal	fact specific	AT1G03100	NA
1	746715	746725	-	0.455087	746715	proximal	basal	AT1G03100	NA
1	746747	746771	-	3.10685	746767	proximal	basal	AT1G03100	NA
1	749230	749244	+	0.512	749244	promoter	basal	AT1G03110	TRM82
1	749281	749346	+	13.2541	749339	promoter	basal	AT1G03110	TRM82
1	752209	752209	+	0.62699	752209	promoter	basal	AT1G03120	ATRAB28
1	752250	752265	+	1.91692	752250	promoter	basal	AT1G03120	ATRAB28
1	752820	752820	+	0.261979	752820	intron	fact specific	AT1G03120	ATRAB28
1	752922	752925	+	0.668961	752922	intron	fact specific	AT1G03120	ATRAB28
1	752968	752980	+	1.11579	752980	intron	basal	AT1G03120	ATRAB28
1	753477	753541	-	58.467	753480	threeUTR	basal	AT1G03130	PSAD-2
1	753578	754285	-	20118.5	754175	promoter	basal	AT1G03130	PSAD-2
1	754306	754312	-	1.29258	754306	proximal	fact specific	AT1G03130	PSAD-2
1	754340	754340	-	2.14562	754340	proximal	basal	AT1G03130	PSAD-2
1	754402	754402	+	0.480549	754402	antisense	basal	NA	NA
1	754428	754467	+	4.25331	754431	antisense	basal	NA	NA
1	755423	755423	+	0.244001	755423	proximal	fact specific	AT1G03150	NA
1	755434	755517	-	5.50307	755491	exon	basal	AT1G03140	NA
1	755460	755462	+	0.493689	755460	proximal	basal	AT1G03150	NA
1	755544	755583	-	0.516032	755566	exon	fact specific	AT1G03140	NA
1	755554	755564	+	0.307985	755554	proximal	fact specific	AT1G03150	NA
1	755607	755642	-	6.38802	755628	exon	basal	AT1G03140	NA
1	755621	755624	+	0.316306	755624	proximal	fact specific	AT1G03150	NA
1	755665	755716	-	4.89299	755665	exon	basal	AT1G03140	NA
1	755754	755801	-	1.60872	755784	exon	basal	AT1G03140	NA
1	755822	755842	-	0.26977	755842	exon	basal	AT1G03140	NA
1	756096	756126	-	1.78846	756099	exon	basal	AT1G03140	NA
1	756150	756158	-	0.364103	756158	exon	fact specific	AT1G03140	NA
1	756203	756204	-	0.364103	756203	promoter	fact specific	AT1G03140	NA
1	756238	756307	-	240.72	756265	promoter	basal	AT1G03140	NA
1	756378	756456	+	105.091	756418	promoter	basal	AT1G03150	NA
1	761253	761321	+	131.78	761283	promoter	basal	AT1G03160	FZL
1	764540	764546	+	0.2251	764546	exon	basal	AT1G03160	FZL
1	765020	765027	+	0.371895	765027	exon	basal	AT1G03160	FZL
1	765892	765892	+	0.279427	765892	threeUTR	basal	AT1G03160	FZL
1	769632	769632	+	1.14158	769632	promoter	basal	AT1G03170	FAF2
1	773404	773410	+	1.06392	773404	promoter	basal	AT1G03180	NA
1	773436	773440	+	0.934702	773438	promoter	basal	AT1G03180	NA
1	775523	775535	+	8.62326	775527	promoter	basal	AT1G03190	ATXPD
1	782888	782944	+	56.1467	782940	promoter	basal	AT1G03210	NA
1	786999	787291	+	2384.7	787124	promoter	basal	AT1G03220	NA
1	787384	787386	+	0.290008	787385	exon	fact specific	AT1G03220	NA
1	787579	787614	+	0.92465	787604	exon	basal	AT1G03220	NA
1	787661	787664	+	0.26977	787664	exon	basal	AT1G03220	NA
1	787692	787692	+	0.364103	787692	exon	fact specific	AT1G03220	NA
1	787726	787759	+	0.804118	787726	exon	basal	AT1G03220	NA
1	787876	787905	+	0.600692	787892	exon	basal	AT1G03220	NA
1	788001	788031	+	3.19748	788020	exon	basal	AT1G03220	NA
1	788059	788239	+	15.3011	788225	exon	basal	AT1G03220	NA
1	788194	788201	-	2.71497	788201	antisense	basal	NA	NA
1	788261	788269	+	0.831809	788267	exon	basal	AT1G03220	NA
1	788306	788306	+	0.199331	788306	exon	fact specific	AT1G03220	NA
1	789941	789963	+	0.826081	789952	proximal	fact specific	AT1G03230	NA
1	789994	790110	+	515.375	790077	promoter	basal	AT1G03230	NA
1	790155	790187	+	0.955412	790186	promoter	basal	AT1G03230	NA
1	791077	791090	+	1.96414	791090	exon	basal	AT1G03230	NA
1	791171	791174	-	0.320664	791171	antisense	fact specific	NA	NA
1	791189	791196	+	1.31201	791195	exon	basal	AT1G03230	NA
1	793561	793570	-	0.199331	793561	proximal	fact specific	AT1G03240	NA
1	793707	793724	-	0.489339	793711	proximal	fact specific	AT1G03240	NA
1	795237	795375	-	116.739	795340	promoter	basal	AT1G03250	NA
1	798448	798472	-	20.9655	798458	promoter	basal	AT1G03260	NA
1	799104	799133	+	3.78705	799119	promoter	basal	AT1G03270	CBSDUF4
1	803022	803073	+	116.238	803068	promoter	basal	AT1G03280	NA
1	805320	805332	+	1.74558	805324	exon	basal	AT1G03280	NA
1	805884	805900	+	0.860566	805898	exon	basal	AT1G03280	NA
1	805958	805962	+	1.31528	805962	exon	basal	AT1G03280	NA
1	806332	806338	+	0.91829	806338	exon	basal	AT1G03280	NA
1	806378	806393	+	0.525219	806378	proximal	basal	AT1G03290	NA
1	806671	806673	+	0.380149	806671	proximal	basal	AT1G03290	NA
1	807352	807428	+	67.1431	807396	promoter	basal	AT1G03290	NA
1	808538	808538	+	0.199331	808538	exon	fact specific	AT1G03290	NA
1	809411	809416	+	2.67203	809414	exon	basal	AT1G03290	NA
1	809444	809445	+	0.679145	809445	exon	basal	AT1G03290	NA
1	809700	809704	+	1.46456	809704	exon	basal	AT1G03290	NA
1	809725	809725	+	0.35438	809725	exon	basal	AT1G03290	NA
1	813097	813162	-	8.53201	813140	promoter	basal	AT1G03300	ATDUF1
1	813191	813202	-	1.43024	813191	proximal	basal	AT1G03300	ATDUF1
1	813441	813555	+	145.88	813479	promoter	basal	AT1G03310	ATISA2
1	814086	814086	+	0.207123	814086	exon	basal	AT1G03310	ATISA2
1	814233	814244	+	0.519152	814244	exon	basal	AT1G03310	ATISA2
1	815300	815320	+	0.360447	815300	exon	basal	AT1G03310	ATISA2
1	815351	815369	+	0.623094	815369	exon	basal	AT1G03310	ATISA2
1	815534	815535	+	0.33765	815534	exon	basal	AT1G03310	ATISA2
1	818253	818283	-	0.633873	818264	exon	basal	AT1G03330	NA
1	819010	819018	-	0.95268	819018	exon	basal	AT1G03330	NA
1	819311	819435	-	211.896	819376	fiveUTR	basal	AT1G03330	NA
1	819647	819660	+	3.49119	819660	promoter	basal	AT1G03340	NA
1	819682	819700	+	1.77861	819700	promoter	basal	AT1G03340	NA
1	819722	819722	+	1.32788	819722	promoter	basal	AT1G03340	NA
1	822999	822999	-	0.261979	822999	exon	fact specific	AT1G03350	NA
1	823201	823252	-	1.66091	823239	exon	fact specific	AT1G03350	NA
1	823335	823348	-	2.833	823344	exon	basal	AT1G03350	NA
1	823371	823404	-	2.00393	823371	exon	basal	AT1G03350	NA
1	823449	823490	-	1.83261	823449	exon	basal	AT1G03350	NA
1	823528	823529	-	0.460781	823528	exon	basal	AT1G03350	NA
1	823551	823575	-	1.51642	823559	exon	basal	AT1G03350	NA
1	823624	823683	-	3.58865	823630	exon	basal	AT1G03350	NA
1	823741	823748	-	0.372357	823748	exon	basal	AT1G03350	NA
1	823818	823824	-	0.353324	823818	exon	fact specific	AT1G03350	NA
1	823850	823867	-	0.389674	823850	exon	fact specific	AT1G03350	NA
1	824022	824023	-	0.480549	824023	exon	basal	AT1G03350	NA
1	824258	824258	-	0.509107	824258	fiveUTR	fact specific	AT1G03350	NA
1	824285	824422	-	387.318	824393	promoter	basal	AT1G03350	NA
1	824506	824598	+	41.2905	824546	promoter	basal	AT1G03360	ATRRP4
1	825892	825892	+	0.199331	825892	proximal	fact specific	AT1G03365	RF4
1	826568	826627	+	60.9653	826570	promoter	basal	AT1G03365	RF4
1	828830	828842	+	0.380149	828842	exon	basal	AT1G03365	RF4
1	828962	828967	+	1.34922	828962	exon	basal	AT1G03365	RF4
1	829052	829052	+	0.252461	829052	exon	basal	AT1G03365	RF4
1	829087	829090	+	3.98356	829087	exon	basal	AT1G03365	RF4
1	829784	829793	+	0.618669	829792	proximal	basal	AT1G03370	NA
1	830579	830615	+	13.9228	830589	promoter	basal	AT1G03370	NA
1	830639	830677	+	5.90641	830677	promoter	basal	AT1G03370	NA
1	830706	830739	+	2.61313	830718	promoter	basal	AT1G03370	NA
1	834519	834522	+	0.207123	834522	exon	basal	AT1G03370	NA
1	835732	835738	+	1.07527	835732	promoter	basal	AT1G03380	ATATG18G
1	835763	835943	+	191.389	835826	promoter	basal	AT1G03380	ATATG18G
1	838192	838202	+	0.451792	838198	exon	basal	AT1G03380	ATATG18G
1	839919	839931	+	0.397994	839919	exon	fact specific	AT1G03380	ATATG18G
1	840143	840143	+	0.199331	840143	exon	fact specific	AT1G03380	ATATG18G
1	844133	844264	-	122.271	844183	promoter	basal	AT1G03400	NA
1	846486	846522	-	1.50268	846495	exon	basal	AT1G03410	2A6
1	846659	846833	+	130.521	846767	promoter	basal	AT1G03420	Sadhu4-2
1	846875	846954	+	2.42062	846913	proximal	basal	AT1G03420	Sadhu4-2
1	847132	847143	+	0.35438	847132	proximal	basal	AT1G03420	Sadhu4-2
1	847586	847684	-	9.08324	847591	promoter	basal	AT1G03410	2A6
1	847710	847718	-	17.6184	847713	promoter	basal	AT1G03410	2A6
1	847743	847757	-	2.14	847745	promoter	basal	AT1G03410	2A6
1	847856	847883	+	59.195	847880	promoter	basal	AT1G03430	AHP5
1	847904	847913	+	29.6641	847907	promoter	basal	AT1G03430	AHP5
1	848830	848855	+	0.515108	848832	exon	basal	AT1G03430	AHP5
1	852277	852412	+	19.9221	852371	promoter	basal	AT1G03440	NA
1	852433	852467	+	2.0415	852463	promoter	basal	AT1G03440	NA
1	852617	852663	+	66.4863	852656	fiveUTR	basal	AT1G03440	NA
1	853747	853789	-	5.19644	853771	antisense	basal	NA	NA
1	854004	854030	-	6.48901	854028	antisense	basal	NA	NA
1	864053	864078	-	2.10971	864076	promoter	basal	AT1G03457	NA
1	864109	864166	-	9.83741	864141	promoter	basal	AT1G03457	NA
1	867734	867748	-	41.138	867745	promoter	basal	AT1G03470	NA
1	869173	869181	-	0.614774	869174	threeUTR	basal	AT1G03475	LIN2
1	869288	869297	-	3.26563	869290	threeUTR	basal	AT1G03475	LIN2
1	869319	869340	-	1.43109	869320	exon	basal	AT1G03475	LIN2
1	869371	869373	-	3.15292	869373	intron	basal	AT1G03475	LIN2
1	869461	869490	-	1.87596	869464	exon	basal	AT1G03475	LIN2
1	869517	869561	-	5.89891	869556	exon	basal	AT1G03475	LIN2
1	869667	869754	-	3.66225	869722	exon	basal	AT1G03475	LIN2
1	869916	869926	-	0.770557	869917	exon	basal	AT1G03475	LIN2
1	869951	869967	-	0.520795	869967	exon	basal	AT1G03475	LIN2
1	870153	870155	-	0.579348	870153	exon	fact specific	AT1G03475	LIN2
1	870743	870806	-	1.99296	870806	exon	basal	AT1G03475	LIN2
1	870873	870890	-	0.261979	870873	exon	fact specific	AT1G03475	LIN2
1	871137	871299	-	1152.75	871202	promoter	basal	AT1G03475	LIN2
1	873419	873431	+	2.66781	873420	fiveUTR	basal	AT1G03495	3AT2
1	873487	873489	+	0.315777	873489	exon	basal	AT1G03495	3AT2
1	875896	875901	-	11.2253	875898	proximal	basal	AT1G03506	NA
1	877530	877561	-	2.86611	877561	promoter	basal	AT1G03510	PCMP-E3
1	879723	879748	-	4.44867	879741	fiveUTR	basal	AT1G03520	NA
1	879876	879905	-	1.39471	879885	fiveUTR	fact specific	AT1G03520	NA
1	880095	880105	-	2.71643	880105	promoter	basal	AT1G03520	NA
1	880181	880183	-	3.0979	880183	promoter	basal	AT1G03520	NA
1	880210	880220	-	3.88352	880215	promoter	basal	AT1G03520	NA
1	881144	881145	-	0.261979	881144	proximal	fact specific	AT1G03520	NA
1	882333	882348	-	0.35438	882333	exon	basal	AT1G03530	ATNAF1
1	882390	882417	-	0.381792	882390	exon	basal	AT1G03530	ATNAF1
1	882503	882517	-	0.436803	882517	exon	fact specific	AT1G03530	ATNAF1
1	883390	883578	-	21.539	883504	promoter	basal	AT1G03530	ATNAF1
1	883682	883682	+	0.651003	883682	promoter	basal	AT1G03540	PCMP-E4
1	883711	883711	+	0.778143	883711	promoter	basal	AT1G03540	PCMP-E4
1	883760	883763	+	1.74518	883760	promoter	basal	AT1G03540	PCMP-E4
1	884351	884368	-	0.261979	884351	proximal	fact specific	AT1G03530	ATNAF1
1	887921	887926	-	0.748528	887921	promoter	basal	AT1G03550	SCAMP2
1	887970	887977	-	4.04871	887971	promoter	basal	AT1G03550	SCAMP2
1	889973	889982	-	0.408773	889982	intergenic	fact specific	NA	NA
1	890028	890038	-	4.99487	890034	intergenic	basal	NA	NA
1	890665	890671	-	0.364103	890665	exon	fact specific	AT1G03560	NA
1	891005	891007	-	0.28934	891007	exon	fact specific	AT1G03560	NA
1	892300	892300	-	0.538772	892300	exon	basal	AT1G03560	NA
1	892343	892355	-	0.452989	892348	promoter	fact specific	AT1G03560	NA
1	892414	892427	-	7.54768	892422	promoter	basal	AT1G03560	NA
1	892454	892456	-	1.74353	892454	promoter	basal	AT1G03560	NA
1	892915	892915	+	0.908605	892915	promoter	fact specific	AT1G03580	NA
1	892964	893050	+	6.72937	893020	exon	basal	AT1G03580	NA
1	893078	893087	+	0.917183	893087	exon	fact specific	AT1G03580	NA
1	893109	893109	+	0.199331	893109	exon	fact specific	AT1G03580	NA
1	894626	894629	-	0.323569	894629	exon	basal	AT1G03590	PPC6-6
1	895099	895100	-	0.506119	895099	exon	basal	AT1G03590	PPC6-6
1	895462	895464	-	1.3526	895463	exon	basal	AT1G03590	PPC6-6
1	896320	896342	-	3.36598	896328	fiveUTR	basal	AT1G03590	PPC6-6
1	896414	896421	-	0.517428	896416	fiveUTR	fact specific	AT1G03590	PPC6-6
1	896455	896455	-	0.320664	896455	fiveUTR	fact specific	AT1G03590	PPC6-6
1	896493	896493	-	0.26977	896493	intron	basal	AT1G03590	PPC6-6
1	897318	897504	-	58.3021	897401	promoter	basal	AT1G03590	PPC6-6
1	897531	897605	-	13.9337	897584	promoter	basal	AT1G03590	PPC6-6
1	898757	898763	+	4.37808	898763	proximal	basal	AT1G03600	PSB27
1	898792	899006	+	7026.09	898891	promoter	basal	AT1G03600	PSB27
1	899028	899447	+	117.017	899134	threeUTR	basal	AT1G03600	PSB27
1	899475	899504	-	3.04055	899490	antisense	basal	NA	NA
1	899487	899498	+	0.640938	899497	threeUTR	basal	AT1G03600	PSB27
1	899593	899597	-	0.417027	899597	antisense	basal	NA	NA
1	899826	899826	-	0.253658	899826	intergenic	fact specific	NA	NA
1	900705	900785	+	69.6727	900735	proximal	basal	AT1G03610	NA
1	900806	900819	+	2.42513	900817	promoter	basal	AT1G03610	NA
1	900851	900866	+	5.93718	900862	promoter	basal	AT1G03610	NA
1	900907	900912	+	0.648417	900912	promoter	fact specific	AT1G03610	NA
1	900940	900999	+	3.61266	900999	promoter	basal	AT1G03610	NA
1	901024	901113	+	73.7541	901041	fiveUTR	basal	AT1G03610	NA
1	901169	901205	+	80.8779	901181	fiveUTR	basal	AT1G03610	NA
1	901255	901262	+	1.45929	901259	fiveUTR	basal	AT1G03610	NA
1	901500	901507	+	0.916907	901507	exon	basal	AT1G03610	NA
1	901531	901532	+	0.2251	901532	exon	basal	AT1G03610	NA
1	901896	901899	+	0.380149	901896	exon	basal	AT1G03610	NA
1	902198	902207	+	0.46131	902207	exon	fact specific	AT1G03610	NA
1	902416	902438	+	0.671263	902438	exon	basal	AT1G03610	NA
1	902484	902492	+	0.426684	902492	exon	basal	AT1G03610	NA
1	906568	906568	-	1.11581	906568	proximal	basal	AT1G03620	NA
1	906599	906607	-	0.252461	906599	proximal	basal	AT1G03620	NA
1	907572	907699	+	925.788	907657	promoter	basal	AT1G03630	POR C
1	907909	907933	+	0.676224	907933	exon	basal	AT1G03630	POR C
1	908058	908069	+	0.364103	908058	exon	fact specific	AT1G03630	POR C
1	908150	908167	+	0.782855	908165	exon	basal	AT1G03630	POR C
1	908211	908221	+	3.26721	908219	exon	basal	AT1G03630	POR C
1	908281	908301	+	0.751912	908281	exon	basal	AT1G03630	POR C
1	908523	908560	+	1.12741	908526	exon	basal	AT1G03630	POR C
1	908646	908843	+	20.3236	908743	exon	basal	AT1G03630	POR C
1	908956	908958	+	0.955123	908956	exon	basal	AT1G03630	POR C
1	909085	909085	+	0.406454	909085	intron	basal	AT1G03630	POR C
1	911159	911194	-	6.18813	911193	promoter	basal	AT1G03650	NA
1	912109	912134	-	1.79728	912119	proximal	basal	AT1G03660	NA
1	912166	912172	-	0.364103	912166	proximal	fact specific	AT1G03660	NA
1	913762	913770	-	2.67148	913770	intergenic	basal	NA	NA
1	916993	916997	-	0.57603	916997	proximal	basal	AT1G03670	NA
1	917044	917044	-	0.527324	917044	proximal	basal	AT1G03670	NA
1	917067	917087	-	1.89998	917074	proximal	basal	AT1G03670	NA
1	917120	917217	-	7.28778	917141	proximal	basal	AT1G03680	ATHM1
1	917245	917277	-	0.629449	917245	exon	basal	AT1G03680	ATHM1
1	917651	917669	-	0.378424	917656	exon	basal	AT1G03680	ATHM1
1	917702	917721	-	0.727918	917702	exon	basal	AT1G03680	ATHM1
1	917744	917753	-	0.26977	917744	exon	basal	AT1G03680	ATHM1
1	917815	918070	-	2283.57	917914	promoter	basal	AT1G03680	ATHM1
1	918282	918349	+	34.5013	918301	promoter	basal	AT1G03687	NA
1	918371	918371	+	0.531749	918371	promoter	basal	AT1G03687	NA
1	920931	920957	+	15.4965	920951	promoter	basal	AT1G03700	NA
1	921024	921033	+	0.624356	921024	promoter	basal	AT1G03700	NA
1	923426	923446	+	0.945272	923428	promoter	fact specific	AT1G03710	NA
1	930748	930788	+	5.28282	930750	intergenic	basal	NA	NA
1	930839	930929	+	80.9385	930886	antisense	basal	NA	NA
1	930952	930963	+	5.63507	930963	antisense	basal	NA	NA
1	930986	931110	+	56.5069	931075	antisense	basal	NA	NA
1	931050	931056	-	0.207123	931056	exon	basal	AT1G03730	NA
1	931131	931135	+	0.463034	931131	antisense	basal	NA	NA
1	931149	931161	-	0.261979	931149	exon	fact specific	AT1G03730	NA
1	931548	931691	-	80.3691	931654	fiveUTR	basal	AT1G03730	NA
1	933435	933513	+	11.547	933470	promoter	basal	AT1G03740	NA
1	933543	933552	+	1.89176	933552	promoter	basal	AT1G03740	NA
1	933575	933738	+	213.099	933713	promoter	basal	AT1G03740	NA
1	933764	933773	+	0.2251	933764	fiveUTR	basal	AT1G03740	NA
1	934164	934166	+	0.478758	934166	exon	basal	AT1G03740	NA
1	935988	935988	+	0.694663	935988	exon	basal	AT1G03740	NA
1	936276	936295	+	2.32197	936282	exon	basal	AT1G03740	NA
1	936420	936510	+	4.40145	936482	exon	basal	AT1G03740	NA
1	936686	936686	+	0.346126	936686	threeUTR	fact specific	AT1G03740	NA
1	936807	936813	+	1.32882	936807	threeUTR	basal	AT1G03740	NA
1	937835	937916	+	9.87254	937880	promoter	basal	AT1G03750	CHR9
1	942457	942477	-	0.690701	942477	exon	basal	AT1G03760	NA
1	943340	943402	-	16.5271	943400	promoter	basal	AT1G03760	NA
1	944570	944595	+	13.0497	944582	promoter	basal	AT1G03770	RING1B
1	951760	951825	-	13.8821	951780	promoter	basal	AT1G03780	TPX2
1	951851	951864	-	1.17238	951860	promoter	basal	AT1G03780	TPX2
1	954525	954529	+	4.36589	954525	promoter	basal	AT1G03790	SOM
1	957177	957197	+	0.341546	957177	intergenic	basal	NA	NA
1	957223	957223	+	0.493689	957223	intergenic	basal	NA	NA
1	958017	958017	-	0.462878	958017	promoter	basal	AT1G03800	ERF10
1	960237	960241	-	0.524492	960241	exon	basal	AT1G03820	NA
1	960267	960330	-	1.78879	960308	exon	basal	AT1G03820	NA
1	960354	960370	-	1.23259	960355	exon	basal	AT1G03820	NA
1	960691	960783	-	122.594	960728	promoter	basal	AT1G03820	NA
1	960835	960842	-	0.790787	960842	proximal	basal	AT1G03820	NA
1	962500	962509	-	0.2251	962509	exon	basal	AT1G03830	NA
1	966661	966789	-	15.1174	966752	promoter	basal	AT1G03830	NA
1	970085	970133	-	1.05658	970085	promoter	basal	AT1G03840	MGP
1	970160	970160	-	0.207123	970160	promoter	basal	AT1G03840	MGP
1	970186	970216	-	9.21887	970209	promoter	basal	AT1G03840	MGP
1	977485	977552	-	10.6519	977540	exon	basal	AT1G03850	GRXS13
1	977661	977777	-	414.493	977761	promoter	basal	AT1G03850	GRXS13
1	977827	977830	-	0.261979	977827	promoter	fact specific	AT1G03850	GRXS13
1	977856	977859	-	0.587271	977859	promoter	basal	AT1G03850	GRXS13
1	977888	977888	-	0.28934	977888	proximal	fact specific	AT1G03850	GRXS13
1	979484	979485	-	0.26977	979485	threeUTR	basal	AT1G03860	ATPHB2
1	979595	979595	+	0.252461	979595	antisense	basal	NA	NA
1	979791	979792	-	0.797317	979791	exon	basal	AT1G03860	ATPHB2
1	981800	981916	-	128.068	981859	promoter	basal	AT1G03860	ATPHB2
1	982540	982565	+	1.97472	982545	antisense	basal	NA	NA
1	982590	982616	+	11.2459	982590	antisense	basal	NA	NA
1	982741	982767	-	1.25164	982767	proximal	basal	AT1G03870	FLA9
1	982794	982796	-	1.32802	982795	proximal	basal	AT1G03870	FLA9
1	982821	982847	-	1.23572	982841	proximal	basal	AT1G03870	FLA9
1	982875	982877	-	1.57487	982876	proximal	basal	AT1G03870	FLA9
1	982905	982956	-	1.39821	982916	exon	basal	AT1G03870	FLA9
1	983008	983120	-	4.5627	983026	exon	basal	AT1G03870	FLA9
1	983166	983234	-	8.41818	983194	exon	basal	AT1G03870	FLA9
1	983314	983581	-	1897.06	983404	promoter	basal	AT1G03870	FLA9
1	991133	991253	+	436.601	991179	promoter	basal	AT1G03900	ATNAP4
1	991283	991283	+	0.207123	991283	exon	basal	AT1G03900	ATNAP4
1	991548	991642	+	10.6141	991630	exon	basal	AT1G03900	ATNAP4
1	991691	991708	+	0.718483	991708	exon	basal	AT1G03900	ATNAP4
1	992480	992487	+	0.661705	992486	proximal	fact specific	AT1G03905	ABCI19
1	992580	992600	+	0.28934	992600	proximal	fact specific	AT1G03905	ABCI19
1	992668	992679	+	1.06226	992668	proximal	basal	AT1G03905	ABCI19
1	992868	992901	+	2.76215	992869	proximal	basal	AT1G03905	ABCI19
1	993399	993429	+	7.65554	993400	promoter	basal	AT1G03905	ABCI19
1	993471	993474	+	0.432223	993471	promoter	basal	AT1G03905	ABCI19
1	996035	996035	+	0.265346	996035	promoter	basal	AT1G03910	NA
1	996057	996158	+	100.548	996118	promoter	basal	AT1G03910	NA
1	996709	996711	+	0.408773	996709	exon	fact specific	AT1G03910	NA
1	997177	997177	+	0.45478	997177	exon	fact specific	AT1G03910	NA
1	997235	997243	+	3.21669	997241	exon	basal	AT1G03910	NA
1	997601	997606	+	0.283323	997606	exon	basal	AT1G03910	NA
1	997753	997754	+	0.605249	997754	intron	basal	AT1G03910	NA
1	998805	998807	+	0.2251	998805	exon	basal	AT1G03910	NA
1	999401	999403	+	0.627806	999401	exon	basal	AT1G03910	NA
1	999591	999606	+	0.541801	999591	exon	basal	AT1G03910	NA
1	1001165	1001170	+	1.1167	1001165	proximal	basal	AT1G03920	NA
1	1001227	1001237	+	0.353324	1001227	promoter	fact specific	AT1G03920	NA
1	1004749	1004800	+	11.2698	1004765	promoter	basal	AT1G03930	ADK1
1	1004822	1004822	+	0.360447	1004822	promoter	basal	AT1G03930	ADK1
1	1004843	1004924	+	10.748	1004917	promoter	basal	AT1G03930	ADK1
1	1004947	1004954	+	1.20178	1004949	fiveUTR	basal	AT1G03930	ADK1
1	1005024	1005041	+	0.41843	1005024	fiveUTR	fact specific	AT1G03930	ADK1
1	1005104	1005120	+	10.0025	1005111	fiveUTR	basal	AT1G03930	ADK1
1	1005147	1005147	+	1.34254	1005147	fiveUTR	fact specific	AT1G03930	ADK1
1	1005169	1005240	+	20.9769	1005196	fiveUTR	basal	AT1G03930	ADK1
1	1008485	1008485	+	0.693354	1008485	proximal	basal	AT1G03935	NA
1	1008509	1008515	+	39.6545	1008509	proximal	basal	AT1G03935	NA
1	1010956	1010968	-	7.64798	1010967	promoter	basal	AT1G03940	3AT1
1	1013225	1013369	-	75.4173	1013328	promoter	basal	AT1G03950	VPS2.3
1	1013648	1013666	+	0.56757	1013649	promoter	basal	AT1G03960	F21M11.11
1	1013715	1013723	+	6.24022	1013720	promoter	basal	AT1G03960	F21M11.11
1	1018095	1018227	+	389.655	1018102	promoter	basal	AT1G03970	GBF4
1	1018334	1018334	+	0.346126	1018334	exon	fact specific	AT1G03970	GBF4
1	1018476	1018492	+	1.95327	1018476	exon	basal	AT1G03970	GBF4
1	1018513	1018556	+	2.69403	1018537	exon	basal	AT1G03970	GBF4
1	1018655	1018658	+	0.678877	1018655	exon	basal	AT1G03970	GBF4
1	1018727	1018770	+	1.03433	1018727	exon	basal	AT1G03970	GBF4
1	1018791	1018793	+	0.415303	1018793	exon	fact specific	AT1G03970	GBF4
1	1018816	1018835	+	0.670157	1018835	exon	basal	AT1G03970	GBF4
1	1018858	1018887	+	2.5265	1018887	exon	basal	AT1G03970	GBF4
1	1018922	1018946	+	0.755568	1018941	exon	fact specific	AT1G03970	GBF4
1	1028313	1028313	-	0.72455	1028313	threeUTR	basal	AT1G04000	NA
1	1028854	1028874	-	0.55065	1028854	fiveUTR	fact specific	AT1G04000	NA
1	1029082	1029136	-	155.925	1029107	promoter	basal	AT1G04000	NA
1	1036178	1036235	-	6.92561	1036205	promoter	basal	AT1G04010	PSAT1
1	1036534	1036544	+	7.47018	1036538	promoter	basal	AT1G04020	ATBARD1
1	1040379	1040414	+	7.60898	1040392	promoter	basal	AT1G04030	NA
1	1040527	1040549	+	6.66687	1040545	fiveUTR	basal	AT1G04030	NA
1	1042706	1042724	-	1.39218	1042710	exon	basal	AT1G04040	NA
1	1042995	1042997	-	0.482654	1042997	exon	basal	AT1G04040	NA
1	1043019	1043041	-	1.30305	1043023	exon	basal	AT1G04040	NA
1	1043083	1043094	-	0.622565	1043083	exon	basal	AT1G04040	NA
1	1043117	1043171	-	8.26032	1043142	exon	basal	AT1G04040	NA
1	1043723	1043742	-	0.290008	1043742	exon	fact specific	AT1G04040	NA
1	1043819	1043913	-	544.741	1043864	promoter	basal	AT1G04040	NA
1	1049408	1049408	-	0.252461	1049408	proximal	basal	AT1G04050	SUVR1
1	1049775	1049780	-	1.45608	1049778	proximal	basal	AT1G04050	SUVR1
1	1051116	1051190	-	80.5914	1051182	promoter	basal	AT1G04070	TOM22-I
1	1051295	1051421	+	154.353	1051380	promoter	basal	AT1G04080	PRP39
1	1053392	1053395	+	0.353324	1053395	exon	fact specific	AT1G04080	PRP39
1	1054073	1054080	+	0.624291	1054080	exon	fact specific	AT1G04080	PRP39
1	1055630	1055634	+	0.577227	1055633	exon	basal	AT1G04080	PRP39
1	1055686	1055688	+	0.315777	1055686	exon	basal	AT1G04080	PRP39
1	1055859	1055867	+	0.803318	1055859	exon	basal	AT1G04080	PRP39
1	1057177	1057179	+	0.283323	1057177	promoter	basal	AT1G04090	NA
1	1059468	1059481	+	10.6669	1059473	promoter	basal	AT1G04100	IAA10
1	1059510	1059531	+	1.66204	1059510	promoter	basal	AT1G04100	IAA10
1	1063827	1063837	-	45.6378	1063831	promoter	basal	AT1G04110	SDD1
1	1065392	1065392	-	0.298997	1065392	exon	fact specific	AT1G04120	ATMRP5
1	1065697	1065697	-	0.244001	1065697	exon	fact specific	AT1G04120	ATMRP5
1	1066036	1066044	-	0.364103	1066044	exon	fact specific	AT1G04120	ATMRP5
1	1068883	1068885	-	1.37924	1068883	exon	basal	AT1G04120	ATMRP5
1	1070830	1070836	-	0.984135	1070830	promoter	basal	AT1G04120	ATMRP5
1	1070865	1070959	-	28.1531	1070927	promoter	basal	AT1G04120	ATMRP5
1	1070988	1070988	-	0.602344	1070988	promoter	basal	AT1G04120	ATMRP5
1	1073271	1073283	+	0.572663	1073280	proximal	basal	AT1G04130	TPR2
1	1073337	1073337	+	0.199331	1073337	promoter	fact specific	AT1G04130	TPR2
1	1073361	1073371	+	2.81468	1073362	promoter	basal	AT1G04130	TPR2
1	1073393	1073446	+	15.0367	1073419	promoter	basal	AT1G04130	TPR2
1	1075972	1075972	-	0.207123	1075972	threeUTR	basal	AT1G04140	NA
1	1076153	1076196	-	1.09219	1076177	exon	basal	AT1G04140	NA
1	1076420	1076422	-	0.24467	1076420	exon	fact specific	AT1G04140	NA
1	1076596	1076634	-	0.555949	1076615	exon	fact specific	AT1G04140	NA
1	1077218	1077223	-	0.861028	1077221	exon	basal	AT1G04140	NA
1	1077683	1077690	-	0.446304	1077687	exon	basal	AT1G04140	NA
1	1078871	1078884	-	1.0324	1078872	exon	basal	AT1G04140	NA
1	1079630	1079639	-	0.906417	1079631	exon	basal	AT1G04140	NA
1	1079662	1079663	-	0.391465	1079663	exon	fact specific	AT1G04140	NA
1	1080384	1080394	-	0.601881	1080384	fiveUTR	basal	AT1G04140	NA
1	1080482	1080619	-	222.286	1080534	promoter	basal	AT1G04140	NA
1	1086159	1086163	+	1.50119	1086159	proximal	fact specific	AT1G04160	XIB
1	1096937	1097112	+	280.481	1097030	promoter	basal	AT1G04170	EIF2 GAMMA
1	1098926	1098927	+	0.364103	1098927	exon	fact specific	AT1G04170	EIF2 GAMMA
1	1099142	1099143	+	0.261979	1099142	exon	fact specific	AT1G04170	EIF2 GAMMA
1	1099207	1099223	+	0.480549	1099210	exon	basal	AT1G04170	EIF2 GAMMA
1	1099421	1099438	+	0.602996	1099421	exon	basal	AT1G04170	EIF2 GAMMA
1	1099461	1099470	+	1.93828	1099467	exon	basal	AT1G04170	EIF2 GAMMA
1	1099509	1099509	+	0.480549	1099509	exon	basal	AT1G04170	EIF2 GAMMA
1	1104489	1104498	+	15.0835	1104493	proximal	basal	AT1G04180	YUC9
1	1107412	1107414	-	0.2251	1107414	exon	basal	AT1G04190	TPR3
1	1107597	1107618	-	0.757384	1107617	exon	basal	AT1G04190	TPR3
1	1108574	1108731	-	108.572	1108659	promoter	basal	AT1G04190	TPR3
1	1109447	1109521	+	29.6326	1109490	promoter	basal	AT1G04200	NA
1	1113359	1113360	+	0.24467	1113360	exon	fact specific	AT1G04200	NA
1	1114324	1114448	+	47.0016	1114405	promoter	basal	AT1G04210	NA
1	1114473	1114478	+	2.39745	1114473	promoter	basal	AT1G04210	NA
1	1116626	1116628	+	1.21989	1116627	exon	basal	AT1G04210	NA
1	1120383	1120389	-	0.2251	1120383	exon	basal	AT1G04220	KCS2
1	1121646	1121654	+	2.56434	1121654	antisense	basal	NA	NA
1	1122201	1122221	-	1.04033	1122221	exon	basal	AT1G04220	KCS2
1	1122470	1122470	-	0.253658	1122470	promoter	fact specific	AT1G04220	KCS2
1	1122583	1122590	-	14.8352	1122585	promoter	basal	AT1G04220	KCS2
1	1122617	1122619	-	0.333754	1122619	promoter	basal	AT1G04220	KCS2
1	1125514	1125567	+	58.7255	1125550	promoter	basal	AT1G04230	NA
1	1128819	1128842	-	2.10882	1128835	exon	basal	AT1G04240	SHY2
1	1129003	1129056	-	0.943724	1129056	exon	fact specific	AT1G04240	SHY2
1	1129254	1129261	-	0.378424	1129261	exon	basal	AT1G04240	SHY2
1	1129293	1129527	-	297.074	1129415	promoter	basal	AT1G04240	SHY2
1	1136255	1136406	+	563.68	1136300	promoter	basal	AT1G04250	AXR3
1	1136469	1136517	+	0.946935	1136511	exon	basal	AT1G04250	AXR3
1	1136539	1136565	+	1.83107	1136563	exon	basal	AT1G04250	AXR3
1	1136977	1136995	+	2.26762	1136978	exon	basal	AT1G04250	AXR3
1	1137038	1137042	+	0.360447	1137042	exon	basal	AT1G04250	AXR3
1	1137073	1137076	+	0.46131	1137075	exon	fact specific	AT1G04250	AXR3
1	1137479	1137536	+	1.21297	1137494	exon	basal	AT1G04250	AXR3
1	1140669	1140688	+	0.531749	1140675	antisense	basal	NA	NA
1	1141252	1141257	-	0.352656	1141252	exon	fact specific	AT1G04260	MPI7
1	1141317	1141376	-	169.302	1141365	promoter	basal	AT1G04260	MPI7
1	1141920	1141957	-	11.0962	1141925	proximal	basal	AT1G04260	MPI7
1	1141987	1142055	-	14.3423	1141990	proximal	basal	AT1G04260	MPI7
1	1142085	1142106	-	8.85381	1142102	proximal	basal	AT1G04260	MPI7
1	1142585	1142623	-	3.45018	1142593	exon	basal	AT1G04270	RPS15
1	1142760	1142824	-	7.29009	1142819	exon	basal	AT1G04270	RPS15
1	1142845	1142876	-	3.03279	1142876	exon	basal	AT1G04270	RPS15
1	1142967	1143082	-	1469.64	1143051	promoter	basal	AT1G04270	RPS15
1	1144079	1144082	-	0.871176	1144080	exon	fact specific	AT1G04280	NA
1	1144297	1144327	-	1.02407	1144304	exon	basal	AT1G04280	NA
1	1144348	1144426	-	5.006	1144355	exon	basal	AT1G04280	NA
1	1145025	1145043	-	0.878872	1145043	exon	basal	AT1G04280	NA
1	1145314	1145332	-	0.472757	1145315	exon	fact specific	AT1G04280	NA
1	1145675	1145803	-	13.2307	1145703	exon	basal	AT1G04280	NA
1	1145937	1145977	+	1.64956	1145937	antisense	basal	NA	NA
1	1146337	1146722	-	257.637	1146685	promoter	basal	AT1G04280	NA
1	1147722	1147723	+	1.06162	1147723	promoter	basal	AT1G04295	NA
1	1147821	1147829	-	0.199331	1147829	exon	fact specific	AT1G04290	NA
1	1147912	1147912	+	0.677948	1147912	exon	basal	AT1G04295	NA
1	1148356	1148453	-	52.6263	1148410	promoter	basal	AT1G04290	NA
1	1148524	1148529	-	0.862084	1148529	promoter	basal	AT1G04290	NA
1	1148565	1148586	-	0.290008	1148586	promoter	fact specific	AT1G04290	NA
1	1149044	1149044	-	0.290008	1149044	proximal	fact specific	AT1G04290	NA
1	1149529	1149530	-	0.346126	1149529	proximal	fact specific	AT1G04290	NA
1	1149799	1149800	-	0.28934	1149799	exon	fact specific	AT1G04300	NA
1	1150134	1150135	-	1.55463	1150135	exon	basal	AT1G04300	NA
1	1150885	1150891	-	0.443332	1150885	intron	fact specific	AT1G04300	NA
1	1150981	1150981	-	0.279427	1150981	exon	basal	AT1G04300	NA
1	1151062	1151064	-	0.545457	1151064	exon	fact specific	AT1G04300	NA
1	1151248	1151263	-	0.371895	1151248	exon	basal	AT1G04300	NA
1	1151293	1151304	-	0.564528	1151304	exon	fact specific	AT1G04300	NA
1	1152410	1152412	-	0.2978	1152410	exon	basal	AT1G04300	NA
1	1152760	1152765	-	0.720126	1152760	exon	basal	AT1G04300	NA
1	1154528	1154536	-	0.513772	1154536	promoter	basal	AT1G04300	NA
1	1154558	1154628	-	109.716	1154592	promoter	basal	AT1G04300	NA
1	1154653	1154659	-	4.7808	1154656	promoter	basal	AT1G04300	NA
1	1154692	1154692	-	0.26977	1154692	promoter	basal	AT1G04300	NA
1	1157755	1157788	-	8.32139	1157786	promoter	basal	AT1G04310	ERS2
1	1157814	1157821	-	0.662209	1157814	proximal	basal	AT1G04310	ERS2
1	1161795	1161797	-	0.628765	1161795	exon	basal	AT1G04330	NA
1	1161915	1161921	-	18.1347	1161919	promoter	basal	AT1G04330	NA
1	1164754	1164756	-	0.493689	1164754	promoter	basal	AT1G04340	NA
1	1164780	1164880	-	68.4422	1164817	promoter	basal	AT1G04340	NA
1	1165117	1165148	+	0.888521	1165141	promoter	basal	AT1G04350	NA
1	1165177	1165291	+	230.091	1165245	promoter	basal	AT1G04350	NA
1	1165316	1165331	+	0.462878	1165331	exon	basal	AT1G04350	NA
1	1165517	1165527	+	0.744426	1165527	exon	basal	AT1G04350	NA
1	1165652	1165669	+	0.252461	1165652	exon	basal	AT1G04350	NA
1	1166060	1166061	+	0.316306	1166060	exon	fact specific	AT1G04350	NA
1	1168654	1168665	-	0.364103	1168654	fiveUTR	fact specific	AT1G04360	ATL1
1	1168744	1168767	-	19.3219	1168758	fiveUTR	basal	AT1G04360	ATL1
1	1168800	1168841	-	1.55865	1168841	promoter	basal	AT1G04360	ATL1
1	1168886	1168911	-	6.46687	1168896	promoter	basal	AT1G04360	ATL1
1	1178506	1178506	-	0.399718	1178506	promoter	basal	AT1G04380	NA
1	1183634	1183703	-	6.64119	1183676	promoter	basal	AT1G04390	NA
1	1185734	1185737	-	0.252461	1185734	exon	basal	AT1G04400	CRY2
1	1185864	1185885	-	0.508372	1185885	exon	basal	AT1G04400	CRY2
1	1185951	1185951	-	0.207123	1185951	exon	basal	AT1G04400	CRY2
1	1186091	1186101	-	1.93591	1186094	exon	basal	AT1G04400	CRY2
1	1186154	1186158	-	0.533614	1186158	exon	fact specific	AT1G04400	CRY2
1	1186253	1186253	-	0.207123	1186253	exon	basal	AT1G04400	CRY2
1	1186496	1186521	-	0.649919	1186496	exon	basal	AT1G04400	CRY2
1	1186548	1186550	-	1.32485	1186550	exon	basal	AT1G04400	CRY2
1	1186615	1186627	-	0.568627	1186626	exon	fact specific	AT1G04400	CRY2
1	1186708	1186720	-	0.378424	1186720	exon	basal	AT1G04400	CRY2
1	1186802	1186863	-	2.72641	1186841	exon	basal	AT1G04400	CRY2
1	1186892	1186898	-	6.88864	1186893	exon	basal	AT1G04400	CRY2
1	1187086	1187096	-	0.26977	1187086	exon	basal	AT1G04400	CRY2
1	1187715	1187752	-	4.33898	1187750	exon	basal	AT1G04400	CRY2
1	1187834	1187836	-	0.279427	1187836	exon	basal	AT1G04400	CRY2
1	1187970	1187976	-	3.19424	1187973	fiveUTR	basal	AT1G04400	CRY2
1	1188002	1188009	-	4.43371	1188003	fiveUTR	basal	AT1G04400	CRY2
1	1188221	1188221	-	0.507704	1188221	promoter	basal	AT1G04400	CRY2
1	1188243	1188409	-	419.186	1188343	promoter	basal	AT1G04400	CRY2
1	1188435	1188519	-	23.6101	1188501	promoter	basal	AT1G04400	CRY2
1	1188558	1188568	-	1.45406	1188558	promoter	basal	AT1G04400	CRY2
1	1189313	1189324	-	0.70536	1189315	proximal	basal	AT1G04400	CRY2
1	1189375	1189400	-	12.8955	1189393	proximal	basal	AT1G04400	CRY2
1	1189448	1189505	-	2.37916	1189461	proximal	basal	AT1G04400	CRY2
1	1189630	1189673	-	1.09628	1189671	exon	basal	AT1G04410	NA
1	1189826	1189948	-	7.07029	1189892	exon	basal	AT1G04410	NA
1	1190041	1190278	-	18.1017	1190184	exon	basal	AT1G04410	NA
1	1190475	1190647	-	28.142	1190560	exon	basal	AT1G04410	NA
1	1190758	1190853	-	8.68071	1190799	exon	basal	AT1G04410	NA
1	1190876	1190916	-	2.42216	1190880	exon	basal	AT1G04410	NA
1	1191236	1191472	-	5199.39	1191350	promoter	basal	AT1G04410	NA
1	1191582	1191654	+	322.171	1191613	promoter	basal	AT1G04420	NA
1	1191758	1191809	+	3.3334	1191762	exon	basal	AT1G04420	NA
1	1191846	1191850	+	1.09893	1191848	exon	basal	AT1G04420	NA
1	1191954	1191973	+	1.78001	1191955	exon	basal	AT1G04420	NA
1	1192414	1192431	+	0.352656	1192431	exon	fact specific	AT1G04420	NA
1	1192461	1192461	+	0.2251	1192461	exon	basal	AT1G04420	NA
1	1192487	1192492	+	1.27817	1192490	exon	basal	AT1G04420	NA
1	1192524	1192550	+	0.803524	1192527	exon	basal	AT1G04420	NA
1	1192806	1192806	+	0.898345	1192806	exon	basal	AT1G04420	NA
1	1192925	1192925	+	0.346126	1192925	exon	fact specific	AT1G04420	NA
1	1193232	1193266	+	1.35538	1193234	proximal	basal	AT1G04425	NA
1	1193468	1193483	+	1.53243	1193468	proximal	basal	AT1G04425	NA
1	1194167	1194178	+	6.86904	1194170	promoter	basal	AT1G04425	NA
1	1198058	1198293	+	252.144	1198261	promoter	basal	AT1G04430	NA
1	1198611	1198634	+	3.99368	1198617	fiveUTR	basal	AT1G04430	NA
1	1198686	1198695	+	1.72307	1198692	intron	basal	AT1G04430	NA
1	1198739	1198739	+	3.99115	1198739	intron	basal	AT1G04430	NA
1	1198760	1198811	+	13.0457	1198786	fiveUTR	basal	AT1G04430	NA
1	1198832	1198833	+	0.408773	1198833	fiveUTR	fact specific	AT1G04430	NA
1	1199519	1199521	+	0.364103	1199519	exon	fact specific	AT1G04430	NA
1	1199564	1199579	+	1.48505	1199574	exon	fact specific	AT1G04430	NA
1	1199972	1199973	+	0.26977	1199973	exon	basal	AT1G04430	NA
1	1200028	1200048	+	0.824076	1200036	exon	fact specific	AT1G04430	NA
1	1200083	1200096	+	1.86671	1200096	exon	basal	AT1G04430	NA
1	1200123	1200146	+	1.01688	1200123	exon	fact specific	AT1G04430	NA
1	1200652	1200669	+	0.898781	1200656	exon	fact specific	AT1G04430	NA
1	1200701	1200701	+	0.646914	1200701	exon	fact specific	AT1G04430	NA
1	1200954	1200954	+	0.298997	1200954	intron	fact specific	AT1G04430	NA
1	1201029	1201029	+	0.516032	1201029	exon	fact specific	AT1G04430	NA
1	1201123	1201147	+	0.968552	1201147	exon	basal	AT1G04430	NA
1	1201308	1201308	+	0.28934	1201308	proximal	fact specific	AT1G04440	CKL13
1	1202139	1202156	+	0.261979	1202156	promoter	fact specific	AT1G04440	CKL13
1	1202185	1202320	+	92.1101	1202284	promoter	basal	AT1G04440	CKL13
1	1202352	1202402	+	8.85523	1202372	promoter	basal	AT1G04440	CKL13
1	1202748	1202750	+	0.487079	1202749	fiveUTR	basal	AT1G04440	CKL13
1	1216054	1216140	+	243.205	1216098	promoter	basal	AT1G04480	NA
1	1216174	1216174	+	0.346126	1216174	promoter	fact specific	AT1G04480	NA
1	1216236	1216259	+	1.1276	1216236	exon	basal	AT1G04480	NA
1	1216341	1216362	+	1.06655	1216341	exon	fact specific	AT1G04480	NA
1	1216425	1216439	+	0.472757	1216439	exon	fact specific	AT1G04480	NA
1	1217163	1217168	+	0.985934	1217168	exon	basal	AT1G04480	NA
1	1219947	1219970	-	0.683776	1219962	promoter	basal	AT1G04490	NA
1	1226552	1226613	+	86.5172	1226579	promoter	basal	AT1G04510	MAC3A
1	1226693	1226714	+	1.29067	1226712	fiveUTR	basal	AT1G04510	MAC3A
1	1230462	1230462	+	1.06618	1230462	intron	basal	AT1G04510	MAC3A
1	1230596	1230602	+	0.46977	1230598	proximal	basal	AT1G04520	PDLP2
1	1231499	1231527	+	1.44441	1231499	promoter	basal	AT1G04520	PDLP2
1	1231565	1231635	+	22.3216	1231626	promoter	basal	AT1G04520	PDLP2
1	1231734	1231758	+	2.385	1231744	fiveUTR	basal	AT1G04520	PDLP2
1	1234411	1234416	-	1.44128	1234414	threeUTR	basal	AT1G04530	TPR4
1	1234461	1234466	-	0.399769	1234461	exon	basal	AT1G04530	TPR4
1	1234665	1234671	-	0.879518	1234671	exon	basal	AT1G04530	TPR4
1	1234702	1234740	-	0.61304	1234740	exon	basal	AT1G04530	TPR4
1	1234763	1234763	-	0.372357	1234763	intron	basal	AT1G04530	TPR4
1	1235050	1235069	-	0.65223	1235053	exon	basal	AT1G04530	TPR4
1	1235211	1235218	-	0.438372	1235211	exon	basal	AT1G04530	TPR4
1	1235328	1235329	-	0.378424	1235328	exon	basal	AT1G04530	TPR4
1	1235557	1235591	-	1.32265	1235557	exon	basal	AT1G04530	TPR4
1	1235656	1235665	-	1.09167	1235661	exon	basal	AT1G04530	TPR4
1	1235697	1235700	-	0.2251	1235700	exon	basal	AT1G04530	TPR4
1	1235721	1235806	-	4.59509	1235801	exon	basal	AT1G04530	TPR4
1	1235859	1236108	-	562.773	1235950	promoter	basal	AT1G04530	TPR4
1	1237263	1237266	-	0.480549	1237266	antisense	basal	NA	NA
1	1239040	1239057	-	1.61127	1239040	antisense	basal	NA	NA
1	1240331	1240386	+	7.56977	1240380	promoter	basal	AT1G04550	IAA12
1	1240407	1240463	+	131.274	1240414	promoter	basal	AT1G04550	IAA12
1	1240485	1240504	+	13.47	1240487	fiveUTR	basal	AT1G04550	IAA12
1	1241068	1241088	+	0.533473	1241088	exon	basal	AT1G04550	IAA12
1	1242540	1242540	+	0.28934	1242540	promoter	fact specific	AT1G04555	NA
1	1242566	1242634	+	6.04241	1242629	promoter	basal	AT1G04555	NA
1	1242655	1242706	+	14.6121	1242705	promoter	basal	AT1G04555	NA
1	1242727	1242742	+	1.38888	1242737	fiveUTR	basal	AT1G04555	NA
1	1242772	1242776	+	0.424431	1242772	exon	basal	AT1G04555	NA
1	1243217	1243229	-	0.808698	1243217	antisense	basal	NA	NA
1	1244958	1244970	+	1.80724	1244960	promoter	basal	AT1G04560	NA
1	1248666	1248672	-	2.0389	1248670	fiveUTR	basal	AT1G04570	NA
1	1248729	1248729	-	0.533473	1248729	promoter	basal	AT1G04570	NA
1	1248753	1248772	-	0.809311	1248772	promoter	basal	AT1G04570	NA
1	1248794	1248805	-	0.26977	1248805	promoter	basal	AT1G04570	NA
1	1248841	1248846	-	0.89505	1248846	promoter	basal	AT1G04570	NA
1	1259777	1259777	-	0.207123	1259777	exon	basal	AT1G04590	NA
1	1261412	1261485	-	23.9187	1261424	promoter	basal	AT1G04590	NA
1	1279385	1279394	+	25.0669	1279388	promoter	basal	AT1G04610	YUC3
1	1286481	1286604	-	106.291	1286544	promoter	basal	AT1G04620	HCAR
1	1290010	1290015	-	0.691159	1290010	proximal	fact specific	AT1G04625	NA
1	1290047	1290067	-	0.762766	1290066	proximal	fact specific	AT1G04625	NA
1	1290200	1290231	-	2.24156	1290231	proximal	basal	AT1G04625	NA
1	1290963	1291127	-	340.485	1291078	promoter	basal	AT1G04630	MEE4
1	1291291	1291321	+	23.9036	1291300	promoter	basal	AT1G04635	EMB1687
1	1292077	1292145	+	162.84	1292111	promoter	basal	AT1G04640	LIP2
1	1292545	1292552	+	0.551987	1292552	exon	fact specific	AT1G04640	LIP2
1	1292590	1292617	+	2.34744	1292602	exon	basal	AT1G04640	LIP2
1	1292684	1292684	+	0.2251	1292684	exon	basal	AT1G04640	LIP2
1	1292718	1292734	+	0.571688	1292734	exon	basal	AT1G04640	LIP2
1	1292937	1292941	+	0.380149	1292937	exon	basal	AT1G04640	LIP2
1	1293099	1293101	+	1.0419	1293100	exon	basal	AT1G04640	LIP2
1	1298946	1298975	-	2.28412	1298974	promoter	basal	AT1G04650	NA
1	1299000	1299002	-	0.290008	1299002	promoter	fact specific	AT1G04650	NA
1	1301346	1301367	-	31.2883	1301365	fiveUTR	basal	AT1G04660	NA
1	1304104	1304158	-	0.472468	1304104	exon	basal	AT1G04680	NA
1	1304210	1304239	-	5.22403	1304218	exon	basal	AT1G04680	NA
1	1304384	1304388	-	1.13856	1304385	exon	basal	AT1G04680	NA
1	1304655	1304667	-	0.500119	1304667	exon	fact specific	AT1G04680	NA
1	1304914	1304927	-	3.83024	1304915	exon	basal	AT1G04680	NA
1	1305132	1305146	-	0.290008	1305145	exon	fact specific	AT1G04680	NA
1	1306846	1306849	-	0.616565	1306849	exon	basal	AT1G04680	NA
1	1307097	1307097	-	0.310684	1307097	intron	basal	AT1G04680	NA
1	1307820	1307912	-	765.265	1307882	promoter	basal	AT1G04680	NA
1	1307941	1307941	-	0.517428	1307941	promoter	fact specific	AT1G04680	NA
1	1313545	1313687	+	600.235	1313583	promoter	basal	AT1G04690	KAB1
1	1313753	1313760	+	1.02081	1313755	exon	fact specific	AT1G04690	KAB1
1	1313786	1313823	+	2.1795	1313800	exon	basal	AT1G04690	KAB1
1	1313869	1313883	+	0.261979	1313883	exon	fact specific	AT1G04690	KAB1
1	1313952	1313998	+	3.4868	1313986	exon	basal	AT1G04690	KAB1
1	1314491	1314518	+	2.05017	1314503	exon	basal	AT1G04690	KAB1
1	1314568	1314587	+	0.470967	1314571	exon	fact specific	AT1G04690	KAB1
1	1314639	1314643	+	0.959703	1314642	exon	basal	AT1G04690	KAB1
1	1315041	1315054	+	6.46958	1315044	exon	basal	AT1G04690	KAB1
1	1315080	1315112	+	2.09063	1315084	exon	basal	AT1G04690	KAB1
1	1315395	1315399	+	1.70061	1315395	proximal	basal	AT1G04700	NA
1	1315447	1315456	+	0.26977	1315456	proximal	basal	AT1G04700	NA
1	1315484	1315491	+	3.77679	1315489	proximal	basal	AT1G04700	NA
1	1316254	1316259	+	0.927711	1316259	promoter	basal	AT1G04700	NA
1	1321904	1321934	+	45.4358	1321909	promoter	basal	AT1G04710	KAT1
1	1331106	1331134	-	0.952217	1331106	promoter	basal	AT1G04730	CTF18
1	1331161	1331172	-	0.757979	1331161	promoter	basal	AT1G04730	CTF18
1	1331983	1331984	-	0.26977	1331984	proximal	basal	AT1G04730	CTF18
1	1332419	1332436	-	0.482142	1332436	exon	fact specific	AT1G04750	VAMP7B
1	1332491	1332513	-	0.406454	1332500	exon	basal	AT1G04750	VAMP7B
1	1332630	1332633	-	2.01477	1332631	exon	basal	AT1G04750	VAMP7B
1	1332657	1332670	-	1.26635	1332657	exon	basal	AT1G04750	VAMP7B
1	1333414	1333433	-	2.21636	1333433	fiveUTR	basal	AT1G04750	VAMP7B
1	1333469	1333567	-	448.181	1333510	promoter	basal	AT1G04750	VAMP7B
1	1333597	1333602	-	0.28934	1333597	promoter	fact specific	AT1G04750	VAMP7B
1	1334514	1334595	+	9.69618	1334591	proximal	basal	AT1G04760	ATVAMP726
1	1334622	1334632	+	1.11475	1334632	proximal	basal	AT1G04760	ATVAMP726
1	1336756	1336772	-	0.417027	1336772	exon	basal	AT1G04770	NA
1	1337742	1337887	-	186.428	1337849	promoter	basal	AT1G04770	NA
1	1337914	1337937	-	0.442408	1337914	promoter	basal	AT1G04770	NA
1	1339700	1339700	+	1.85923	1339700	proximal	basal	AT1G04778	NA
1	1339736	1339753	+	0.772456	1339747	proximal	basal	AT1G04778	NA
1	1340878	1340885	-	1.53539	1340878	threeUTR	basal	AT1G04780	NA
1	1340909	1340978	-	1.51148	1340945	exon	basal	AT1G04780	NA
1	1341007	1341028	-	1.11762	1341007	exon	basal	AT1G04780	NA
1	1341201	1341218	-	0.622426	1341218	exon	basal	AT1G04780	NA
1	1341352	1341368	-	0.199331	1341352	exon	fact specific	AT1G04780	NA
1	1341390	1341399	-	0.199331	1341390	exon	fact specific	AT1G04780	NA
1	1341511	1341597	-	2.00207	1341556	exon	basal	AT1G04780	NA
1	1341622	1341644	-	0.378424	1341622	exon	basal	AT1G04780	NA
1	1341777	1341799	-	0.426024	1341797	exon	fact specific	AT1G04780	NA
1	1341887	1341889	-	0.65681	1341887	exon	basal	AT1G04780	NA
1	1341929	1341937	-	0.882793	1341937	exon	basal	AT1G04780	NA
1	1341974	1342002	-	0.707242	1341974	exon	basal	AT1G04780	NA
1	1342071	1342113	-	2.03407	1342086	exon	basal	AT1G04780	NA
1	1342339	1342344	-	0.478758	1342339	exon	basal	AT1G04780	NA
1	1342400	1342407	-	0.519152	1342400	exon	basal	AT1G04780	NA
1	1342507	1342514	-	0.399718	1342507	exon	basal	AT1G04780	NA
1	1342627	1342629	-	0.244001	1342627	exon	fact specific	AT1G04780	NA
1	1343373	1343377	-	1.09731	1343377	fiveUTR	basal	AT1G04780	NA
1	1343540	1343751	-	113.829	1343678	promoter	basal	AT1G04780	NA
1	1344978	1344982	+	0.827204	1344979	promoter	fact specific	AT1G04790	NA
1	1345023	1345086	+	29.8444	1345035	promoter	basal	AT1G04790	NA
1	1345794	1345794	+	0.199331	1345794	exon	fact specific	AT1G04790	NA
1	1348665	1348676	-	0.798381	1348671	exon	basal	AT1G04800	NA
1	1348700	1349096	-	102.314	1348861	exon	basal	AT1G04800	NA
1	1349140	1349335	-	1400.72	1349303	promoter	basal	AT1G04800	NA
1	1349364	1349387	-	5.96996	1349387	promoter	basal	AT1G04800	NA
1	1349409	1349440	-	0.426024	1349440	proximal	fact specific	AT1G04800	NA
1	1350168	1350240	+	64.3558	1350190	promoter	basal	AT1G04810	F13M7.20
1	1353581	1353597	+	0.24467	1353597	exon	fact specific	AT1G04810	F13M7.20
1	1356347	1356348	-	0.346432	1356347	threeUTR	basal	AT1G04820	TUA4
1	1356373	1356425	-	1.84495	1356380	threeUTR	basal	AT1G04820	TUA4
1	1356464	1356502	-	3.61957	1356472	exon	basal	AT1G04820	TUA4
1	1356529	1356563	-	0.738872	1356529	exon	basal	AT1G04820	TUA4
1	1356606	1356750	-	6.48186	1356656	exon	basal	AT1G04820	TUA4
1	1356787	1356843	-	4.06839	1356840	exon	basal	AT1G04820	TUA4
1	1356875	1356895	-	0.993808	1356895	exon	basal	AT1G04820	TUA4
1	1356916	1356979	-	2.00412	1356949	exon	basal	AT1G04820	TUA4
1	1357024	1357036	-	1.60619	1357026	exon	basal	AT1G04820	TUA4
1	1357065	1357072	-	0.979117	1357067	exon	basal	AT1G04820	TUA4
1	1357178	1357264	-	3.75204	1357248	exon	basal	AT1G04820	TUA4
1	1357350	1357352	-	0.48655	1357350	exon	basal	AT1G04820	TUA4
1	1358199	1358216	-	1.06702	1358199	exon	basal	AT1G04820	TUA4
1	1358242	1358418	-	953.199	1358375	promoter	basal	AT1G04820	TUA4
1	1361917	1361996	-	26.3291	1361961	promoter	basal	AT1G04830	NA
1	1362019	1362025	-	0.283323	1362019	promoter	basal	AT1G04830	NA
1	1365357	1365367	-	0.346126	1365367	proximal	fact specific	AT1G04840	PCMP-H64
1	1365422	1365428	-	0.2978	1365422	proximal	basal	AT1G04840	PCMP-H64
1	1365945	1365951	-	0.906284	1365945	proximal	basal	AT1G04840	PCMP-H64
1	1366106	1366110	-	0.371895	1366110	exon	basal	AT1G04850	NA
1	1366232	1366308	-	8.54763	1366300	exon	basal	AT1G04850	NA
1	1366401	1366460	-	6.47204	1366409	exon	basal	AT1G04850	NA
1	1366613	1366667	-	3.96538	1366645	exon	basal	AT1G04850	NA
1	1366817	1366833	-	0.997043	1366821	exon	basal	AT1G04850	NA
1	1367175	1367183	-	0.261979	1367183	exon	fact specific	AT1G04850	NA
1	1367802	1367827	-	0.683371	1367827	exon	fact specific	AT1G04850	NA
1	1367889	1367889	-	0.519152	1367889	exon	basal	AT1G04850	NA
1	1367910	1367928	-	0.621368	1367910	exon	basal	AT1G04850	NA
1	1368731	1368804	-	498.144	1368743	promoter	basal	AT1G04850	NA
1	1368844	1368852	-	0.625793	1368844	promoter	basal	AT1G04850	NA
1	1369733	1369748	-	0.641995	1369739	proximal	fact specific	AT1G04850	NA
1	1369832	1369834	-	0.408773	1369834	proximal	fact specific	AT1G04850	NA
1	1369889	1369889	-	0.392968	1369889	exon	fact specific	AT1G04860	UBP2
1	1369988	1369992	-	0.338641	1369992	exon	fact specific	AT1G04860	UBP2
1	1371265	1371269	-	0.24467	1371269	exon	fact specific	AT1G04860	UBP2
1	1373027	1373125	-	87.7536	1373077	promoter	basal	AT1G04860	UBP2
1	1375636	1375642	-	0.527085	1375636	fiveUTR	fact specific	AT1G04870	PRMT10
1	1375671	1375673	-	0.199331	1375673	promoter	fact specific	AT1G04870	PRMT10
1	1375707	1375772	-	32.6118	1375741	promoter	basal	AT1G04870	PRMT10
1	1379233	1379233	-	0.261979	1379233	promoter	fact specific	AT1G04880	HMGB15
1	1383841	1383855	+	20.7013	1383854	promoter	basal	AT1G04900	NA
1	1383882	1383882	+	0.751318	1383882	promoter	fact specific	AT1G04900	NA
1	1386267	1386303	+	2.17328	1386286	exon	basal	AT1G04900	NA
1	1388910	1388910	-	0.199331	1388910	exon	fact specific	AT1G04910	NA
1	1389630	1389632	-	0.207123	1389632	exon	basal	AT1G04910	NA
1	1391087	1391199	-	47.8956	1391188	promoter	basal	AT1G04910	NA
1	1395864	1395898	-	1.60731	1395896	promoter	basal	AT1G04920	ATSPS3F
1	1399016	1399059	-	23.9133	1399046	promoter	basal	AT1G04930	NA
1	1399183	1399247	+	50.9128	1399197	promoter	basal	AT1G04940	TIC20
1	1399271	1399309	+	0.779867	1399274	promoter	basal	AT1G04940	TIC20
1	1400902	1400917	+	21.7712	1400908	promoter	basal	AT1G04945	NA
1	1400938	1400963	+	7.86518	1400941	promoter	basal	AT1G04945	NA
1	1407470	1407520	-	18.898	1407496	promoter	basal	AT1G04950	TAFII59
1	1408102	1408129	-	1.82355	1408104	proximal	basal	AT1G04950	TAFII59
1	1408944	1408967	-	0.542469	1408964	exon	basal	AT1G04960	NA
1	1409384	1409386	-	0.818884	1409384	exon	fact specific	AT1G04960	NA
1	1410673	1410800	-	102.253	1410753	promoter	basal	AT1G04960	NA
1	1410824	1410824	-	0.674787	1410824	promoter	basal	AT1G04960	NA
1	1410862	1410882	-	4.70078	1410882	promoter	basal	AT1G04960	NA
1	1411111	1411209	+	54.4877	1411179	promoter	basal	AT1G04970	NA
1	1412204	1412208	+	1.532	1412208	exon	basal	AT1G04970	NA
1	1413974	1413981	-	0.35438	1413981	exon	basal	AT1G04980	ATPDIL2-2
1	1414016	1414018	-	0.364103	1414016	exon	fact specific	AT1G04980	ATPDIL2-2
1	1415463	1415475	-	0.252461	1415475	exon	basal	AT1G04980	ATPDIL2-2
1	1416102	1416163	-	61.287	1416155	promoter	basal	AT1G04980	ATPDIL2-2
1	1416660	1416661	-	0.361115	1416660	proximal	basal	AT1G04980	ATPDIL2-2
1	1416901	1416907	-	0.265346	1416901	proximal	basal	AT1G04980	ATPDIL2-2
1	1417355	1417362	-	1.42479	1417356	exon	basal	AT1G04985	NA
1	1418021	1418021	-	0.261979	1418021	exon	fact specific	AT1G04985	NA
1	1418308	1418369	-	26.5385	1418359	fiveUTR	basal	AT1G04985	NA
1	1418401	1418495	-	58.9115	1418438	promoter	basal	AT1G04985	NA
1	1418667	1418669	+	0.861763	1418669	intergenic	fact specific	NA	NA
1	1418698	1418698	+	0.2978	1418698	intergenic	basal	NA	NA
1	1418942	1418942	-	0.261979	1418942	proximal	fact specific	AT1G04985	NA
1	1418981	1418992	-	0.825073	1418992	proximal	basal	AT1G04985	NA
1	1419453	1419453	-	0.207123	1419453	proximal	basal	AT1G04985	NA
1	1421543	1421653	-	31.8852	1421603	promoter	basal	AT1G04990	NA
1	1421674	1421697	-	0.791357	1421697	promoter	fact specific	AT1G04990	NA
1	1421786	1421793	-	0.443332	1421787	promoter	fact specific	AT1G04990	NA
1	1425546	1425546	+	1.34897	1425546	promoter	basal	AT1G05000	NA
1	1425590	1425610	+	41.7684	1425590	promoter	basal	AT1G05000	NA
1	1425632	1425656	+	10.5812	1425632	promoter	basal	AT1G05000	NA
1	1427924	1427931	+	0.364103	1427931	exon	fact specific	AT1G05000	NA
1	1431531	1431732	-	21.2286	1431651	exon	basal	AT1G05010	EFE
1	1431837	1431916	-	2.46977	1431838	exon	basal	AT1G05010	EFE
1	1431962	1432048	-	3.49554	1432010	exon	basal	AT1G05010	EFE
1	1432075	1432144	-	26.5421	1432125	exon	basal	AT1G05010	EFE
1	1432320	1432327	-	0.2978	1432320	exon	basal	AT1G05010	EFE
1	1432356	1432464	-	4.32559	1432435	exon	basal	AT1G05010	EFE
1	1432494	1432523	-	0.831941	1432521	exon	basal	AT1G05010	EFE
1	1432604	1432870	-	1752.77	1432762	promoter	basal	AT1G05010	EFE
1	1432897	1432915	-	1.19808	1432899	promoter	basal	AT1G05010	EFE
1	1435286	1435313	+	1.2928	1435313	antisense	basal	NA	NA
1	1435334	1435342	+	0.523428	1435341	antisense	basal	NA	NA
1	1435585	1435585	+	0.392968	1435585	antisense	fact specific	NA	NA
1	1436688	1436688	-	0.372357	1436688	exon	basal	AT1G05020	AP180
1	1437298	1437302	-	0.664999	1437298	exon	fact specific	AT1G05020	AP180
1	1437336	1437336	-	1.33219	1437336	exon	basal	AT1G05020	AP180
1	1437494	1437518	-	0.688134	1437500	fiveUTR	basal	AT1G05020	AP180
1	1437547	1437553	-	0.53954	1437552	fiveUTR	basal	AT1G05020	AP180
1	1438858	1438858	-	0.372357	1438858	exon	basal	AT1G05030	NA
1	1441406	1441444	-	26.458	1441440	promoter	basal	AT1G05030	NA
1	1447243	1447243	-	0.346126	1447243	intergenic	fact specific	NA	NA
1	1447282	1447282	-	0.875109	1447282	intergenic	fact specific	NA	NA
1	1447316	1447335	-	17.8931	1447322	intergenic	basal	NA	NA
1	1447371	1447386	-	0.615971	1447386	threeUTR	fact specific	AT1G05040	NA
1	1450842	1450913	-	87.2917	1450856	promoter	basal	AT1G05055	ATGTF2H2
1	1451153	1451169	-	0.207123	1451169	proximal	basal	AT1G05055	ATGTF2H2
1	1451192	1451208	-	0.35438	1451192	proximal	basal	AT1G05055	ATGTF2H2
1	1452856	1452885	-	141.494	1452877	promoter	basal	AT1G05060	NA
1	1453025	1453025	-	0.751912	1453025	proximal	basal	AT1G05060	NA
1	1455172	1455186	-	2.11297	1455177	promoter	basal	AT1G05065	CLE20
1	1455256	1455257	-	0.635598	1455256	promoter	basal	AT1G05065	CLE20
1	1455282	1455330	-	9.74065	1455322	promoter	basal	AT1G05065	CLE20
1	1457265	1457265	-	0.408773	1457265	exon	fact specific	AT1G05070	NA
1	1458564	1458756	-	75.2924	1458697	promoter	basal	AT1G05070	NA
1	1463084	1463122	+	7.38019	1463111	promoter	basal	AT1G05090	NA
1	1469604	1469610	+	6.89094	1469604	promoter	basal	AT1G05100	MAPKKK18
1	1470591	1470591	-	0.480549	1470591	antisense	basal	NA	NA
1	1471817	1471821	-	0.880305	1471818	exon	basal	AT1G05120	NA
1	1474711	1474711	-	0.199331	1474711	exon	fact specific	AT1G05120	NA
1	1476076	1476135	-	43.4907	1476095	promoter	basal	AT1G05120	NA
1	1476166	1476170	-	4.12686	1476166	promoter	basal	AT1G05120	NA
1	1477552	1477597	+	1.68815	1477581	antisense	basal	NA	NA
1	1477599	1477616	-	0.261979	1477599	exon	fact specific	AT1G05135	NA
1	1477713	1477722	-	0.57948	1477722	exon	basal	AT1G05135	NA
1	1477747	1477976	-	29.7612	1477925	exon	basal	AT1G05135	NA
1	1478010	1478019	-	3.71131	1478011	exon	basal	AT1G05135	NA
1	1478069	1478141	-	4.79863	1478125	exon	basal	AT1G05135	NA
1	1478180	1478202	-	0.545301	1478202	exon	basal	AT1G05135	NA
1	1478223	1478229	-	0.545457	1478228	exon	fact specific	AT1G05135	NA
1	1478273	1478304	-	1.78801	1478302	exon	basal	AT1G05135	NA
1	1478365	1478456	-	6.86982	1478384	exon	basal	AT1G05135	NA
1	1478482	1478597	-	7.84435	1478503	exon	basal	AT1G05135	NA
1	1478625	1478650	-	2.14559	1478627	exon	fact specific	AT1G05135	NA
1	1478673	1478961	-	3661.46	1478879	promoter	basal	AT1G05135	NA
1	1479011	1479011	-	0.199331	1479011	proximal	fact specific	AT1G05135	NA
1	1480819	1480831	-	0.343138	1480819	intergenic	basal	NA	NA
1	1482507	1482727	+	232.088	1482634	promoter	basal	AT1G05140	NA
1	1482859	1482872	+	1.76028	1482871	exon	basal	AT1G05140	NA
1	1483417	1483438	+	0.548669	1483417	exon	basal	AT1G05140	NA
1	1483490	1483492	+	0.310684	1483492	exon	basal	AT1G05140	NA
1	1484685	1484705	-	0.364103	1484685	exon	fact specific	AT1G05150	NA
1	1485065	1485068	-	0.364103	1485065	exon	fact specific	AT1G05150	NA
1	1485131	1485151	-	0.723866	1485132	exon	basal	AT1G05150	NA
1	1485212	1485213	-	0.426024	1485212	exon	fact specific	AT1G05150	NA
1	1485393	1485440	-	0.489339	1485428	exon	fact specific	AT1G05150	NA
1	1486036	1486063	-	2.04382	1486061	exon	basal	AT1G05150	NA
1	1486090	1486097	-	1.32555	1486090	exon	basal	AT1G05150	NA
1	1486162	1486165	-	0.207123	1486162	exon	basal	AT1G05150	NA
1	1486733	1486734	-	0.360447	1486734	fiveUTR	basal	AT1G05150	NA
1	1486762	1486765	-	1.22736	1486765	fiveUTR	basal	AT1G05150	NA
1	1486798	1486844	-	17.7258	1486830	fiveUTR	basal	AT1G05150	NA
1	1486870	1487028	-	154.244	1486932	promoter	basal	AT1G05150	NA
1	1487093	1487095	-	0.962246	1487093	proximal	basal	AT1G05150	NA
1	1489865	1489871	-	7.56983	1489867	fiveUTR	basal	AT1G05160	CYP88A3
1	1490796	1490823	-	0.571688	1490796	fiveUTR	basal	AT1G05160	CYP88A3
1	1490928	1490932	-	1.68894	1490932	promoter	fact specific	AT1G05160	CYP88A3
1	1494181	1494181	-	0.364103	1494181	promoter	fact specific	AT1G05170	B3GALT2
1	1494214	1494248	-	28.8127	1494240	promoter	basal	AT1G05170	B3GALT2
1	1499251	1499257	-	0.2251	1499251	exon	basal	AT1G05180	AXR1
1	1499536	1499540	-	0.979727	1499539	exon	basal	AT1G05180	AXR1
1	1501764	1501864	-	83.0394	1501821	promoter	basal	AT1G05180	AXR1
1	1502446	1502467	-	0.980173	1502446	proximal	basal	AT1G05180	AXR1
1	1502494	1502537	-	2.81319	1502524	proximal	basal	AT1G05180	AXR1
1	1502576	1502580	-	2.16684	1502578	proximal	basal	AT1G05180	AXR1
1	1502628	1502853	-	91.9033	1502798	proximal	basal	AT1G05180	AXR1
1	1502976	1503102	-	18.768	1502987	exon	basal	AT1G05190	emb2394
1	1503144	1503274	-	31.428	1503152	exon	basal	AT1G05190	emb2394
1	1503713	1503841	-	3919.12	1503780	promoter	basal	AT1G05190	emb2394
1	1504975	1505037	+	23.1386	1505023	promoter	basal	AT1G05200	ATGLR3.4
1	1509748	1509751	-	0.290008	1509751	exon	fact specific	AT1G05205	NA
1	1510217	1510293	-	200.701	1510281	promoter	basal	AT1G05205	NA
1	1510395	1510458	+	47.521	1510419	promoter	basal	AT1G05210	NA
1	1511881	1511883	+	0.634336	1511881	promoter	basal	AT1G05220	NA
1	1514466	1514476	-	0.24467	1514476	exon	fact specific	AT1G05230	HDG2
1	1517170	1517172	-	0.415303	1517172	promoter	fact specific	AT1G05230	HDG2
1	1517203	1517258	-	14.1505	1517225	promoter	basal	AT1G05230	HDG2
1	1518661	1518802	-	14.6285	1518752	promoter	basal	AT1G05230	HDG2
1	1523657	1523681	+	4.73061	1523664	intergenic	basal	NA	NA
1	1524054	1524066	-	1.64467	1524054	intergenic	basal	NA	NA
1	1529762	1529802	+	254.646	1529768	promoter	basal	AT1G05260	RCI3
1	1531040	1531040	+	0.65681	1531040	exon	basal	AT1G05260	RCI3
1	1531134	1531134	+	0.459584	1531134	exon	basal	AT1G05260	RCI3
1	1531160	1531174	+	0.764796	1531174	exon	basal	AT1G05260	RCI3
1	1531241	1531244	+	0.524097	1531242	exon	basal	AT1G05260	RCI3
1	1531277	1531285	+	0.346432	1531285	threeUTR	basal	AT1G05260	RCI3
1	1532057	1532059	-	0.500119	1532057	exon	fact specific	AT1G05270	NA
1	1532363	1532367	-	0.26977	1532363	exon	basal	AT1G05270	NA
1	1534086	1534092	-	0.372357	1534092	exon	basal	AT1G05270	NA
1	1534303	1534449	-	136.716	1534390	promoter	basal	AT1G05270	NA
1	1537443	1537447	-	0.754148	1537447	promoter	basal	AT1G05280	NA
1	1537574	1537585	-	4.73494	1537585	promoter	basal	AT1G05280	NA
1	1546308	1546317	-	0.498328	1546314	exon	fact specific	AT1G05300	ZIP5
1	1547700	1547727	-	0.639874	1547719	promoter	basal	AT1G05300	ZIP5
1	1547756	1547766	-	0.727324	1547756	promoter	basal	AT1G05300	ZIP5
1	1547793	1547800	-	6.65476	1547798	promoter	basal	AT1G05300	ZIP5
1	1547823	1547855	-	64.601	1547826	promoter	basal	AT1G05300	ZIP5
1	1551936	1551937	-	0.534678	1551937	exon	fact specific	AT1G05310	PME8
1	1552324	1552341	-	31.1537	1552330	exon	basal	AT1G05310	PME8
1	1552362	1552363	-	1.10646	1552362	exon	fact specific	AT1G05310	PME8
1	1552411	1552417	-	0.443332	1552417	exon	fact specific	AT1G05310	PME8
1	1552514	1552518	-	19.5153	1552517	promoter	basal	AT1G05310	PME8
1	1553543	1553551	+	1.49079	1553547	promoter	basal	AT1G05320	NA
1	1553578	1553676	+	73.6542	1553603	promoter	basal	AT1G05320	NA
1	1554592	1554592	+	0.462878	1554592	intron	basal	AT1G05320	NA
1	1554642	1554649	+	1.15123	1554644	intron	basal	AT1G05320	NA
1	1554700	1554700	+	1.47103	1554700	intron	basal	AT1G05320	NA
1	1554730	1554748	+	0.476893	1554746	intron	basal	AT1G05320	NA
1	1554790	1554794	+	0.760165	1554790	intron	basal	AT1G05320	NA
1	1554860	1554871	+	0.261979	1554871	exon	fact specific	AT1G05320	NA
1	1555041	1555041	+	1.22465	1555041	exon	basal	AT1G05320	NA
1	1555084	1555091	+	0.378424	1555091	exon	basal	AT1G05320	NA
1	1555815	1555816	+	0.910708	1555816	exon	basal	AT1G05320	NA
1	1556031	1556064	+	0.517428	1556031	exon	fact specific	AT1G05320	NA
1	1556111	1556111	+	0.207123	1556111	exon	basal	AT1G05320	NA
1	1556834	1556836	+	0.451792	1556834	exon	basal	AT1G05320	NA
1	1557192	1557201	+	0.391465	1557201	proximal	fact specific	AT1G05330	NA
1	1558100	1558102	+	1.44994	1558100	promoter	basal	AT1G05330	NA
1	1559659	1559669	-	1.22109	1559661	fiveUTR	basal	AT1G05340	NA
1	1559691	1559693	-	0.283323	1559691	fiveUTR	basal	AT1G05340	NA
1	1559745	1559800	-	102.977	1559756	fiveUTR	basal	AT1G05340	NA
1	1559829	1559832	-	1.12089	1559831	promoter	basal	AT1G05340	NA
1	1559858	1559861	-	0.442408	1559858	promoter	basal	AT1G05340	NA
1	1561424	1561428	-	1.33567	1561424	exon	basal	AT1G05350	NA
1	1563226	1563229	-	0.207123	1563226	exon	basal	AT1G05350	NA
1	1564043	1564163	-	25.9745	1564080	promoter	basal	AT1G05350	NA
1	1564547	1564550	+	4.64107	1564550	promoter	basal	AT1G05360	NA
1	1564596	1564615	+	12.2254	1564604	promoter	basal	AT1G05360	NA
1	1564641	1564644	+	0.977012	1564644	promoter	basal	AT1G05360	NA
1	1572466	1572471	-	2.78866	1572471	proximal	basal	AT1G05370	NA
1	1576852	1576924	+	158.913	1576859	promoter	basal	AT1G05380	NA
1	1578202	1578219	+	0.26977	1578219	exon	basal	AT1G05380	NA
1	1578490	1578490	+	0.372357	1578490	exon	basal	AT1G05380	NA
1	1583065	1583066	-	0.432223	1583065	exon	basal	AT1G05385	LPA19
1	1583212	1583215	-	0.606982	1583215	exon	fact specific	AT1G05385	LPA19
1	1583295	1583301	-	0.26977	1583301	exon	basal	AT1G05385	LPA19
1	1583636	1583739	-	99.266	1583662	promoter	basal	AT1G05385	LPA19
1	1586284	1586284	-	0.207123	1586284	exon	basal	AT1G05410	NA
1	1587617	1587621	-	0.488671	1587621	fiveUTR	fact specific	AT1G05410	NA
1	1587643	1587658	-	5.01036	1587647	fiveUTR	basal	AT1G05410	NA
1	1587680	1587778	-	41.7855	1587767	promoter	basal	AT1G05410	NA
1	1589988	1590101	+	38.6351	1590066	promoter	basal	AT1G05420	ATOFP12
1	1595779	1595785	-	44.3154	1595783	promoter	basal	AT1G05430	NA
1	1595811	1595820	-	1.07721	1595813	promoter	basal	AT1G05430	NA
1	1595843	1595894	-	28.3765	1595854	promoter	basal	AT1G05430	NA
1	1596653	1596655	-	0.35438	1596655	proximal	basal	AT1G05430	NA
1	1597838	1597926	-	12.4952	1597884	promoter	basal	AT1G05440	NA
1	1599909	1599932	+	1.48875	1599923	promoter	basal	AT1G05450	NA
1	1601348	1601354	-	0.199331	1601348	threeUTR	fact specific	AT1G05460	SDE3
1	1601461	1601530	-	1.21869	1601461	exon	basal	AT1G05460	SDE3
1	1601644	1601644	-	0.572663	1601644	exon	basal	AT1G05460	SDE3
1	1601681	1601727	-	10.409	1601719	exon	basal	AT1G05460	SDE3
1	1601867	1601868	-	0.87998	1601868	exon	basal	AT1G05460	SDE3
1	1601917	1601923	-	0.341546	1601917	exon	basal	AT1G05460	SDE3
1	1602321	1602323	-	0.35438	1602321	exon	basal	AT1G05460	SDE3
1	1604994	1605040	-	49.7988	1605040	promoter	basal	AT1G05460	SDE3
1	1611523	1611576	-	7.18547	1611565	fiveUTR	basal	AT1G05470	CVP2
1	1611601	1611606	-	1.67434	1611606	promoter	basal	AT1G05470	CVP2
1	1611627	1611661	-	1.9441	1611630	promoter	basal	AT1G05470	CVP2
1	1611748	1611748	-	0.579018	1611748	promoter	basal	AT1G05470	CVP2
1	1611788	1611788	-	0.207123	1611788	promoter	basal	AT1G05470	CVP2
1	1623450	1623451	-	2.35372	1623451	promoter	basal	AT1G05490	chr31
1	1624915	1625098	+	113.964	1625009	promoter	basal	AT1G05500	SYTE
1	1627357	1627359	+	0.415443	1627357	exon	basal	AT1G05500	SYTE
1	1627858	1627896	+	4.51977	1627895	exon	basal	AT1G05500	SYTE
1	1628559	1628573	+	0.596657	1628573	proximal	fact specific	AT1G05510	NA
1	1628875	1628883	+	0.372357	1628875	proximal	basal	AT1G05510	NA
1	1628922	1628925	+	0.678485	1628925	proximal	basal	AT1G05510	NA
1	1635730	1635894	-	85.0092	1635840	promoter	basal	AT1G05520	NA
1	1637896	1637916	-	8.80268	1637916	promoter	basal	AT1G05530	UGT75B2
1	1639204	1639204	+	1.1848	1639204	promoter	basal	AT1G05540	NA
1	1639288	1639347	+	3.90673	1639289	promoter	basal	AT1G05540	NA
1	1639373	1639374	+	1.13409	1639374	promoter	basal	AT1G05540	NA
1	1645653	1645852	+	190.133	1645761	promoter	basal	AT1G05562	NA
1	1645768	1645796	-	0.875175	1645779	exon	basal	AT1G05560	UGT1
1	1645821	1645830	-	0.878386	1645822	exon	basal	AT1G05560	UGT1
1	1645902	1645927	-	2.00932	1645907	exon	basal	AT1G05560	UGT1
1	1645948	1645957	-	0.334678	1645953	exon	fact specific	AT1G05560	UGT1
1	1646054	1646054	+	0.2251	1646054	exon	basal	AT1G05562	NA
1	1646074	1646113	-	1.30269	1646076	exon	basal	AT1G05560	UGT1
1	1646143	1646172	-	2.12229	1646143	exon	basal	AT1G05560	UGT1
1	1646217	1646240	-	1.60707	1646222	exon	basal	AT1G05560	UGT1
1	1646361	1646361	-	0.199331	1646361	exon	fact specific	AT1G05560	UGT1
1	1646701	1646710	+	1.87015	1646710	exon	basal	AT1G05562	NA
1	1646914	1646930	-	0.76194	1646927	exon	basal	AT1G05560	UGT1
1	1647091	1647092	-	0.75429	1647092	promoter	basal	AT1G05560	UGT1
1	1647115	1647185	-	178.403	1647125	promoter	basal	AT1G05560	UGT1
1	1647209	1647209	-	0.604448	1647209	promoter	basal	AT1G05560	UGT1
1	1648636	1648640	-	0.697568	1648637	exon	basal	AT1G05570	CALS1
1	1655942	1655942	-	0.199331	1655942	exon	fact specific	AT1G05570	CALS1
1	1659431	1659441	-	5.74269	1659441	promoter	basal	AT1G05570	CALS1
1	1661769	1661769	+	0.887532	1661769	antisense	basal	NA	NA
1	1662177	1662187	-	15.1237	1662184	promoter	basal	AT1G05575	NA
1	1662274	1662294	-	1.38167	1662281	promoter	basal	AT1G05575	NA
1	1664320	1664324	-	0.464677	1664320	promoter	basal	AT1G05577	NA
1	1669347	1669510	+	65.6429	1669350	promoter	basal	AT1G05590	HEXO2
1	1671161	1671161	+	0.360447	1671161	proximal	basal	AT1G05600	NA
1	1671287	1671291	+	1.66455	1671288	proximal	basal	AT1G05600	NA
1	1671898	1671995	+	35.0858	1671926	promoter	basal	AT1G05600	NA
1	1673555	1673555	+	0.244001	1673555	exon	fact specific	AT1G05600	NA
1	1678969	1678991	+	1.65251	1678986	proximal	basal	AT1G05620	URH2
1	1679094	1679108	+	0.42496	1679108	promoter	fact specific	AT1G05620	URH2
1	1679136	1679192	+	22.7923	1679166	promoter	basal	AT1G05620	URH2
1	1679236	1679241	+	0.850842	1679236	promoter	basal	AT1G05620	URH2
1	1679285	1679285	+	0.252461	1679285	proximal	basal	AT1G05620	URH2
1	1680771	1680807	+	4.26658	1680786	intron	basal	AT1G05620	URH2
1	1680848	1680869	+	0.777755	1680848	intron	basal	AT1G05620	URH2
1	1680952	1680957	+	0.335347	1680952	exon	fact specific	AT1G05620	URH2
1	1682164	1682164	+	2.15875	1682164	proximal	basal	AT1G05630	AT5PTASE13
1	1682200	1682230	+	4.24387	1682224	promoter	basal	AT1G05630	AT5PTASE13
1	1682271	1682290	+	1.07804	1682271	promoter	basal	AT1G05630	AT5PTASE13
1	1682313	1682360	+	5.32599	1682313	promoter	basal	AT1G05630	AT5PTASE13
1	1682382	1682402	+	0.578424	1682393	promoter	basal	AT1G05630	AT5PTASE13
1	1682430	1682459	+	3.96776	1682449	promoter	basal	AT1G05630	AT5PTASE13
1	1689770	1689801	-	3.57165	1689770	proximal	basal	AT1G05640	NA
1	1689830	1689886	-	3.26315	1689854	proximal	basal	AT1G05640	NA
1	1692179	1692180	-	1.43746	1692179	promoter	basal	AT1G05650	NA
1	1696087	1696101	-	29.2638	1696092	promoter	basal	AT1G05660	NA
1	1696149	1696149	-	0.2251	1696149	promoter	basal	AT1G05660	NA
1	1701016	1701029	-	0.786075	1701016	promoter	basal	AT1G05670	NA
1	1702741	1702747	-	2.47372	1702746	promoter	basal	AT1G05675	UGT74E1
1	1703477	1703479	-	0.244001	1703479	proximal	fact specific	AT1G05675	UGT74E1
1	1704577	1704626	-	6.93462	1704623	promoter	basal	AT1G05680	UGT74E2
1	1704654	1704695	-	110.206	1704691	promoter	basal	AT1G05680	UGT74E2
1	1707009	1707044	+	2.40204	1707027	promoter	basal	AT1G05690	BT3
1	1707069	1707081	+	1.0569	1707081	promoter	basal	AT1G05690	BT3
1	1708392	1708404	+	0.26977	1708404	exon	basal	AT1G05690	BT3
1	1709731	1709733	+	1.0573	1709733	promoter	basal	AT1G05700	NA
1	1714925	1714959	+	5.22277	1714925	promoter	basal	AT1G05710	NA
1	1715052	1715053	+	0.601881	1715052	proximal	basal	AT1G05710	NA
1	1715361	1715363	+	1.14228	1715361	proximal	basal	AT1G05710	NA
1	1716019	1716024	+	0.432223	1716024	promoter	basal	AT1G05710	NA
1	1716173	1716173	+	0.553093	1716173	fiveUTR	basal	AT1G05710	NA
1	1718192	1718213	-	1.08494	1718210	exon	basal	AT1G05720	NA
1	1718239	1718269	-	1.12308	1718269	exon	basal	AT1G05720	NA
1	1718811	1718910	-	256.635	1718858	promoter	basal	AT1G05720	NA
1	1718958	1718959	-	0.482142	1718958	promoter	fact specific	AT1G05720	NA
1	1719015	1719020	+	1.20939	1719018	fiveUTR	basal	AT1G05730	NA
1	1719044	1719063	+	7.0712	1719053	fiveUTR	basal	AT1G05730	NA
1	1721471	1721471	+	0.563434	1721471	promoter	fact specific	AT1G05750	PDE247
1	1721501	1721529	+	10.5443	1721509	promoter	basal	AT1G05750	PDE247
1	1724486	1724498	-	18.9173	1724494	promoter	basal	AT1G05760	RTM1
1	1726283	1726294	-	4.84679	1726283	promoter	basal	AT1G05770	NA
1	1726576	1726644	+	24.1719	1726629	promoter	basal	AT1G05780	NA
1	1730061	1730063	-	1.06412	1730062	intergenic	fact specific	NA	NA
1	1730243	1730319	+	32.0468	1730249	promoter	basal	AT1G05785	NA
1	1732846	1732894	+	21.6242	1732866	promoter	basal	AT1G05790	NA
1	1744726	1744827	+	213.255	1744780	promoter	basal	AT1G05805	BHLH128
1	1745136	1745146	+	1.88628	1745140	exon	basal	AT1G05805	BHLH128
1	1745295	1745299	+	0.408773	1745299	exon	fact specific	AT1G05805	BHLH128
1	1745408	1745418	-	4.71109	1745415	antisense	basal	NA	NA
1	1745448	1745455	-	0.493689	1745455	antisense	basal	NA	NA
1	1746111	1746116	+	2.30825	1746111	intron	basal	AT1G05805	BHLH128
1	1746208	1746220	+	0.895785	1746220	exon	basal	AT1G05805	BHLH128
1	1748314	1748433	+	23.245	1748357	promoter	basal	AT1G05810	ARA
1	1748474	1748478	+	0.569831	1748476	exon	basal	AT1G05810	ARA
1	1749739	1749740	+	0.364103	1749739	promoter	fact specific	AT1G05820	SPPL5
1	1754232	1754295	+	19.1094	1754267	promoter	basal	AT1G05830	ATX2
1	1762220	1762242	+	62.4555	1762226	promoter	basal	AT1G05835	NA
1	1762485	1762489	+	0.563741	1762485	exon	basal	AT1G05835	NA
1	1762978	1762985	-	0.2251	1762985	exon	basal	AT1G05840	NA
1	1766243	1766290	-	118.538	1766279	promoter	basal	AT1G05840	NA
1	1766637	1766667	-	0.569435	1766667	proximal	basal	AT1G05840	NA
1	1766722	1766738	-	0.854498	1766722	proximal	basal	AT1G05840	NA
1	1766825	1767258	-	50.1711	1767246	proximal	basal	AT1G05840	NA
1	1767360	1767517	-	31.6232	1767451	exon	basal	AT1G05850	POM1
1	1767736	1767844	-	4.22671	1767787	exon	basal	AT1G05850	POM1
1	1767925	1768106	-	31.8477	1768001	exon	basal	AT1G05850	POM1
1	1768530	1768762	-	4159.5	1768663	promoter	basal	AT1G05850	POM1
1	1768988	1769078	+	80.6124	1768993	promoter	basal	AT1G05860	NA
1	1769461	1769461	+	0.500119	1769461	exon	fact specific	AT1G05860	NA
1	1773239	1773325	-	49.4742	1773305	promoter	basal	AT1G05870	NA
1	1779259	1779259	+	0.283323	1779259	promoter	basal	AT1G05890	ARI5
1	1779323	1779410	+	119.048	1779367	promoter	basal	AT1G05890	ARI5
1	1779503	1779516	+	4.32031	1779511	fiveUTR	basal	AT1G05890	ARI5
1	1779546	1779547	+	1.91973	1779546	fiveUTR	basal	AT1G05890	ARI5
1	1782489	1782493	+	0.283323	1782493	exon	basal	AT1G05890	ARI5
1	1783597	1783597	+	0.346126	1783597	exon	fact specific	AT1G05890	ARI5
1	1784078	1784084	+	0.2978	1784084	proximal	basal	AT1G05894	NA
1	1784113	1784114	+	0.61316	1784114	proximal	fact specific	AT1G05894	NA
1	1784240	1784240	+	0.338641	1784240	proximal	fact specific	AT1G05894	NA
1	1786856	1786929	+	50.9034	1786856	promoter	basal	AT1G05900	ATNTH2
1	1790219	1790235	+	50.121	1790231	promoter	basal	AT1G05910	NA
1	1791724	1791738	+	0.745895	1791738	exon	basal	AT1G05910	NA
1	1803918	1803997	-	214.235	1803956	promoter	basal	AT1G05940	CAT9
1	1807649	1807681	-	0.993058	1807650	proximal	basal	AT1G05950	NA
1	1809334	1809349	-	0.754172	1809349	exon	fact specific	AT1G05960	NA
1	1811033	1811033	-	0.488003	1811033	intron	fact specific	AT1G05960	NA
1	1815400	1815499	-	22.2542	1815474	promoter	basal	AT1G05960	NA
1	1817275	1817338	-	36.1085	1817289	promoter	basal	AT1G05970	NA
1	1818365	1818378	+	4.8246	1818369	promoter	basal	AT1G05990	RHS1
1	1818612	1818612	+	0.702149	1818612	exon	basal	AT1G05990	RHS1
1	1820443	1820446	+	2.46779	1820443	proximal	basal	AT1G06002	NA
1	1820470	1820536	+	27.2711	1820522	proximal	basal	AT1G06002	NA
1	1820564	1820589	+	3.36928	1820565	proximal	basal	AT1G06002	NA
1	1820799	1820808	-	0.380149	1820799	exon	basal	AT1G06000	UGT89C1
1	1820849	1820850	-	0.406454	1820850	exon	basal	AT1G06000	UGT89C1
1	1821053	1821061	-	0.498237	1821061	exon	basal	AT1G06000	UGT89C1
1	1821370	1821373	+	0.506119	1821373	exon	basal	AT1G06002	NA
1	1821676	1821695	-	0.2251	1821695	exon	basal	AT1G06000	UGT89C1
1	1821750	1821752	-	0.327993	1821752	exon	basal	AT1G06000	UGT89C1
1	1821802	1821841	-	28.0742	1821838	promoter	basal	AT1G06000	UGT89C1
1	1821863	1821901	-	92.1831	1821874	promoter	basal	AT1G06000	UGT89C1
1	1822585	1822648	+	91.1679	1822600	promoter	basal	AT1G06010	NA
1	1826823	1826823	+	0.551458	1826823	promoter	basal	AT1G06030	NA
1	1828638	1828656	-	0.346432	1828638	threeUTR	basal	AT1G06040	STO
1	1828680	1828686	-	0.512	1828680	threeUTR	basal	AT1G06040	STO
1	1828824	1828824	-	0.26977	1828824	threeUTR	basal	AT1G06040	STO
1	1828849	1828886	-	1.5373	1828886	threeUTR	basal	AT1G06040	STO
1	1828998	1829009	-	0.414246	1829004	exon	basal	AT1G06040	STO
1	1829036	1829058	-	0.457992	1829036	exon	basal	AT1G06040	STO
1	1829084	1829084	-	0.436647	1829084	exon	basal	AT1G06040	STO
1	1829211	1829213	-	0.381792	1829213	exon	basal	AT1G06040	STO
1	1829254	1829308	-	7.34726	1829292	exon	basal	AT1G06040	STO
1	1829490	1829515	-	0.996764	1829515	exon	basal	AT1G06040	STO
1	1829536	1829549	-	0.643851	1829536	exon	basal	AT1G06040	STO
1	1829649	1829655	-	0.45478	1829655	exon	fact specific	AT1G06040	STO
1	1829682	1829927	-	744.602	1829849	promoter	basal	AT1G06040	STO
1	1832364	1832388	-	2.17993	1832377	fiveUTR	basal	AT1G06050	NA
1	1832413	1832436	-	4.16308	1832433	fiveUTR	basal	AT1G06050	NA
1	1832460	1832556	-	10.2023	1832553	promoter	basal	AT1G06050	NA
1	1832882	1832882	+	0.252461	1832882	promoter	basal	AT1G06060	NA
1	1832934	1832987	+	142.318	1832943	promoter	basal	AT1G06060	NA
1	1833658	1833667	+	3.29016	1833658	exon	basal	AT1G06060	NA
1	1833939	1833945	+	0.877421	1833943	exon	basal	AT1G06060	NA
1	1834311	1834316	+	1.36916	1834316	exon	basal	AT1G06060	NA
1	1837537	1837681	-	75.3108	1837582	promoter	basal	AT1G06070	NA
1	1843222	1843222	+	0.253658	1843222	proximal	fact specific	AT1G06080	ADS1
1	1843562	1843585	+	57.1165	1843565	promoter	basal	AT1G06080	ADS1
1	1843651	1843658	+	0.417027	1843658	promoter	basal	AT1G06080	ADS1
1	1843696	1843697	+	0.457992	1843697	exon	basal	AT1G06080	ADS1
1	1843741	1843766	+	0.886129	1843755	exon	basal	AT1G06080	ADS1
1	1844862	1844891	+	0.506648	1844875	exon	fact specific	AT1G06080	ADS1
1	1844922	1844922	+	0.609829	1844922	exon	basal	AT1G06080	ADS1
1	1847880	1847905	+	52.2284	1847883	promoter	basal	AT1G06090	NA
1	1851471	1851482	+	9.01702	1851472	promoter	basal	AT1G06100	NA
1	1853483	1853507	-	1.2824	1853507	exon	basal	AT1G06110	SKIP16
1	1854256	1854262	-	0.548669	1854256	exon	basal	AT1G06110	SKIP16
1	1854944	1855069	-	93.4379	1854967	promoter	basal	AT1G06110	SKIP16
1	1855091	1855096	-	1.83908	1855091	promoter	basal	AT1G06110	SKIP16
1	1855907	1855909	+	1.75761	1855907	promoter	basal	AT1G06120	NA
1	1855937	1855944	+	2.80422	1855944	promoter	basal	AT1G06120	NA
1	1858095	1858096	-	0.2251	1858096	exon	basal	AT1G06130	GLX2-4
1	1860644	1860733	-	49.868	1860712	promoter	basal	AT1G06130	GLX2-4
1	1864766	1864766	+	0.5229	1864766	promoter	basal	AT1G06140	PCMP-E61
1	1868810	1868902	-	20.7103	1868885	exon	basal	AT1G06150	EMB1444
1	1873677	1873727	-	19.4181	1873718	promoter	basal	AT1G06150	EMB1444
1	1882981	1883084	+	102.05	1883002	promoter	basal	AT1G06160	ORA59
1	1886897	1886897	-	0.397994	1886897	promoter	fact specific	AT1G06170	BHLH89
1	1889392	1889411	+	32.4123	1889392	promoter	basal	AT1G06180	ATMYB13
1	1889434	1889446	+	1.82972	1889434	promoter	basal	AT1G06180	ATMYB13
1	1889841	1889846	+	0.761569	1889841	exon	basal	AT1G06180	ATMYB13
1	1892531	1892532	-	0.405786	1892532	threeUTR	basal	AT1G06190	RHON1
1	1892586	1892591	-	0.504208	1892586	threeUTR	basal	AT1G06190	RHON1
1	1892644	1892657	-	0.451124	1892657	exon	basal	AT1G06190	RHON1
1	1893039	1893063	-	0.606314	1893063	exon	fact specific	AT1G06190	RHON1
1	1893095	1893109	-	0.740737	1893095	exon	basal	AT1G06190	RHON1
1	1893139	1893172	-	5.05544	1893140	exon	basal	AT1G06190	RHON1
1	1893203	1893215	-	0.91829	1893214	exon	basal	AT1G06190	RHON1
1	1893237	1893277	-	1.22301	1893257	exon	basal	AT1G06190	RHON1
1	1893299	1893299	-	0.364103	1893299	exon	fact specific	AT1G06190	RHON1
1	1893340	1893396	-	2.33893	1893396	exon	basal	AT1G06190	RHON1
1	1893432	1893432	-	0.199331	1893432	exon	fact specific	AT1G06190	RHON1
1	1893514	1893515	-	0.887927	1893515	exon	basal	AT1G06190	RHON1
1	1894078	1894203	-	387.202	1894138	promoter	basal	AT1G06190	RHON1
1	1894824	1894839	-	1.42821	1894829	proximal	basal	AT1G06190	RHON1
1	1894896	1894899	-	3.16762	1894898	proximal	basal	AT1G06190	RHON1
1	1895002	1895032	-	0.341546	1895021	proximal	basal	AT1G06190	RHON1
1	1895053	1895054	-	13.9705	1895054	proximal	basal	AT1G06190	RHON1
1	1895104	1895127	-	2.87504	1895126	proximal	basal	AT1G06190	RHON1
1	1895158	1895158	-	0.2251	1895158	exon	basal	AT1G06200	NA
1	1895898	1895901	-	1.52293	1895899	exon	basal	AT1G06200	NA
1	1895929	1895933	-	1.80239	1895930	exon	basal	AT1G06200	NA
1	1896900	1896938	-	191.175	1896935	promoter	basal	AT1G06200	NA
1	1896963	1896987	-	2.72262	1896963	promoter	basal	AT1G06200	NA
1	1897135	1897278	+	159.105	1897209	promoter	basal	AT1G06210	NA
1	1897653	1897654	+	1.09744	1897654	exon	basal	AT1G06210	NA
1	1898409	1898414	+	0.424431	1898410	exon	basal	AT1G06210	NA
1	1898794	1898795	+	0.252461	1898795	threeUTR	basal	AT1G06210	NA
1	1899931	1899934	+	0.415443	1899934	promoter	basal	AT1G06220	MEE5
1	1899955	1900055	+	115.831	1899964	promoter	basal	AT1G06220	MEE5
1	1900076	1900076	+	0.646876	1900076	fiveUTR	basal	AT1G06220	MEE5
1	1901145	1901146	+	0.790433	1901146	exon	basal	AT1G06220	MEE5
1	1902279	1902294	+	0.2251	1902279	exon	basal	AT1G06220	MEE5
1	1902635	1902639	+	0.26977	1902639	exon	basal	AT1G06220	MEE5
[truncated: 94,233 more rows]
