# Supplementary material for: Transcription-driven chromatin repression of Intragenic transcription start sites
Source: PLoS Genet. 2019 Feb 1;15(2):e1007969. doi: 10.1371/journal.pgen.1007969 (PMC6373976; doi:10.1371/journal.pgen.1007969)
Supplement: S6 Table — This table contains accession numbers and PMIDs for all genomics datasets used in this study. (XLSX) [file pgen.1007969.s018.xlsx]

## Sheet: Ark1
Figure Panel	Datasets used	Paper	PMID	Accession Number(s)	Plot-type
6A	Mnase-seq Plant DHS	Dai 2017	28951178	SRR6184650	Box plot
6B	H3K27ac	Chen 2017	28947800	SRR5224474	Box plot
6C	H3K9ac	Luo 2013	22962860	SRR037879	Box plot
6D	H3K36me3	Luo 2013	22962860	SRR037786	Box plot
6E	H3K4me3	Inagaki 2017	28100676	DRR072819, DRR072834, DRR072849, DRR072864	Box plot
6F	H3K4me2	Inagaki 2017	28100676	DRR072818, DRR072833, DRR072848, DRR072863	Box plot
6G	H3K4me1	Inagaki 2017	28100676	DRR072817, DRR072832, DRR072847, DRR072862	Box plot
6H	H3K36me2	Luo 2013	22962860	SRR037785	Box plot
6I	Pol II ChIP seq	Liu 2016	27225844	SRR2626466	Box plot
6J	GRO-seq	Liu 2018	29379150	SRR5681049, SRR5681050, SRR5681071, SRR5681072, SRR6874223, SRR6874224	Box plot
S6A	Mnase-seq Plant DHS	Dai 2017	28951178	SRR6184650	Meta gene profile
S6B	H3K27ac	Chen 2017	28947800	SRR5224474	Meta gene profile
S6C	H3K9ac	Luo 2013	22962860	SRR037879	Meta gene profile
S6D	H3K36me3	Luo 2013	22962860	SRR037786	Meta gene profile
S6E	H3K4me3	Inagaki 2017	28100676	DRR072819, DRR072834, DRR072849, DRR072864	Meta gene profile
S6F	H3K4me2	Inagaki 2017	28100676	DRR072818, DRR072833, DRR072848, DRR072863	Meta gene profile
S6G	H3K4me1	Inagaki 2017	28100676	DRR072817, DRR072832, DRR072847, DRR072862	Meta gene profile
S6H	H3K36me2	Luo 2013	22962860	SRR037785	Meta gene profile
S6I	Pol II ChIP seq	Liu 2016	27225844	SRR2626466	Meta gene profile
S6J	GRO-seq	Liu 2018	29379150	SRR5681049, SRR5681050, SRR5681071, SRR5681072, SRR6874223, SRR6874224	Meta gene profile
S7A	H3K4me3	Vandijk 2010	21050490	GSM296189	Box plot+ Meta
S7B	H3K4me2	Vandijk 2010	21050490	GSM296188	Box plot+ Meta
S7C	H3K4me1	Vandijk 2010	21050490	GSM296187	Box plot+ Meta
S7D	H2A	Yelagandula 2014	24995981	SRR988543	Box plot+ Meta
S7E	H2AZ	Yelagandula 2014	24995981	SRR988546	Box plot+ Meta
S7F	H2Aub	Zhou 2017	28403905	SRR4734656, SRR4734658, SRR4734664, SRR4734666, SRR4734668, SRR4734670	Box plot+ Meta
S7G	H2B	Cortijo 2017	28893714	SRR3234467	Box plot+ Meta
S7H	H2BUb	Nasrallah 2018	30192741	SRR6989580, SRR6989581	Box plot+ Meta
