# Supplementary material for: Transcription-driven chromatin repression of Intragenic transcription start sites
Source: PLoS Genet. 2019 Feb 1;15(2):e1007969. doi: 10.1371/journal.pgen.1007969 (PMC6373976; doi:10.1371/journal.pgen.1007969)
Supplement: S7 Table — Data used to generate the figures of this manuscript are provided as single excel file. Sheets are used to organize data for each figure. (XLSX) [file pgen.1007969.s019.xlsx]

## Sheet: Fig 1
Figure 1.
Fig 1C	WS		qua1-1
RT-qPCR	1		4.35
STDEV	0.0813452		0.184432
SEM	0.0469647		0.106482
Fig H	Col		rfd1-1
RT-qPCR	1		22.04
STDEV	0.110374		4.19672
SEM	0.0637245		2.42298
Fig 1E	WS		qua1-1
primer pairs		SEM		SEM
1	0.86039	0.150829	9.29316	0.190387
2	1.27864	0.0709498	3.56313	0.67061
3	0.94123	0.179162	3.60397	0.872094
4	0.877243	0.23513	2.94877	0.494278
Fig 1J	Col-0		rfd1-1
primer pairs		SEM		SEM
1	0.0394046	0.00891583	0.871548	0.140896
2	0.0558847	0.0161205	0.513447	0.0292259
3	0.0990744	0.0180518	1.32026	0.350094
4	0.0287853	0.0105492	0.697927	0.154211
5	0.0116252	0.00288349	0.242718	0.0558036

## Sheet: Fig 2
Figure 2.
Fig 2D		%Photobleached
Wild Type		0
rfd1-1		97
rfd1-1 #1 Tip-RFD1-Flag		15
rfd1-1 #2 Tip-RFD1-Flag		28
Fig 2F		% Stained Seedlings
Wild Type		0
qua1-1		100
qua1-1 #1 Tip-QUA1-Flag		24.7
qua1-1 #2 Tip-QUA1-Flag		24

## Sheet: Fig 3
Figure 3.
	QUA1 Promoter Proximal Primer Pairs				RFD1 Promoter Proximal Primer Pairs
Fig. 3C	WS	qua1-1		Fig. 3D	Col	rfd1-1
Ser2P	0.626161	12.0648		Ser2P	0.392594	2.65353
STDEV	0.271211	4.38187		STDEV	0.159909	0.234264
SEM	0.156584	2.52988		SEM	0.0923235	0.135252
Fig. 3E	WS	qua1-1		Fig. 3F	Col	rfd1-1
H3K36me2/H3	0.145487	1.16431		H3K36me2/H3	0.09834	0.50998
STDEV	0.00919476	0.373127		STDEV	0.0328	0.10209
SEM	0.0053086	0.215425		SEM	0.0189371	0.0589417
Fig. 3G	WS	qua1-1		Fig. 3H	Col	rfd1-1
H3ac/H3	3.45065	1.72883		H3ac/H3	0.23341	0.09469
STDEV	1.14946	0.54981		STDEV	0.05095	0.05231
SEM	0.663641	0.317433		SEM	0.029416	0.0302012
Fig. 3I	WS	qua1-1		Fig. 3J	Col	rfd1-1
H3K4me3/H3	7.06816	1.47701		H3K4me3/H3	0.734	0.246
STDEV	4.3	0.297		STDEV	0.09136	0.08924
SEM	2.48261	0.171473		SEM	0.0527467	0.0515228
Fig. 3K	WS	qua1-1		Fig. 3L	Col	rfd1-1
H3K36me3/H3	9.84925	4.79995		H3K36me3/H3	0.24482	0.11064
STDEV	2.42274	0.53315		STDEV	0.08898	0.05855
SEM	1.39877	0.307814		SEM	0.0513727	0.0338039

## Sheet: Fig 4
Figure 4.
Fig. 4B	WS	qua1-1	ssrp1-2	qua-1 ssrp1-2	spt16-1	qua-1 spt16-1
Median	10.5	4	10	8	9	6

## Sheet: Fig 7
Figure 7.
	QUA1 Promoter Proximal Primer Pairs
Fig. 7B	WS	qua1-1
H3K4me1/H3	0.7165	2.02202
STDEV	0.58185	0.589785
SEM	0.335931	0.340513
	RFD1 Promoter Proximal Primer Pairs
Fig. 7D	Col	rfd1-1
H3K4me1/H3	0.12608	0.386611
STDEV	0.01541	0.0258775
SEM	0.00889697	0.0149404
Fig. 7G					Fig. 7H
	AT5G18500	H3K4me1/H3	STDEV	SEM		AT4G15260	H3K4me1/H3	STDEV	SEM
Wild Type	PP1	0.0520161	0.0150295	0.00867729	Wild Type	PP3	0.2203	0.07762	0.0448139
	PP2	0.878479	0.0776701	0.0448429		PP4	1.1252	0.2014	0.116278
ssrp1-2	PP1	0.069576	0.0293211	0.0169285	ssrp1-2	PP3	0.1738	0.05937	0.0342773
	PP2	0.615682	0.0271304	0.0156638		PP4	0.5499	0.2927	0.168991
Fig. 7I					Fig. 7J
	AT5G18500	H3K4me3/H3	STDEV	SEM		AT4G15260	H3K4me3/H3	STDEV	SEM
Wild Type	PP1	1.13027	0.218384	0.126084	Wild Type	PP3	1.075	0.1372	0.0792125
	PP2	0.479272	0.0895271	0.0516885		PP4	0.6026	0.08243	0.047591
ssrp1-2	PP1	1.04354	0.132124	0.076282	ssrp1-2	PP3	1.0657	0.195187	0.112691
	PP2	0.658299	0.0762048	0.0439969		PP4	0.8376	0.1477	0.0852747

## Sheet: SFig 2
SFigure 2.
S2B	mean grey value	SEM
TIpRFD1-eYFP	42.09	4.39245
p35s-eYFP	62.09	10.1179
P19	24.27	2.22635

## Sheet: SFig 3
SFigure 3.
S3B
QUA1 Gene Primer Pairs	1	2	3	4
Ser2P	0.626161	1.29143	1.08745	1.33728
STDEV	0.271211	0.390434	0.364834	0.533126
SEM	0.156584	0.225417	0.210637	0.307801
S3C
QUA1 Gene Primer Pairs	1	2	3	4
H3K36me2/H3	0.145756	0.584825	1.78699	1.55285
STDEV	0.0086	0.1285	0.2968	0.4196
SEM	0.00496521	0.0741895	0.171358	0.242256
S3D
QUA1 Gene Primer Pairs	1	2	3	4
H3K36me3/H3	9.84923	7.603	3.5029	1.12138
STDEV	2.42272	1.39701	1.03412	0.268955
SEM	1.39876	0.806563	0.597049	0.155281
S3E
QUA1 Gene Primer Pairs	1	2	3	4
H3Ac/H3	3.45065	2.06111	1.21695	1.07127
STDEV	1.14946	0.266593	0.389146	0.313278
SEM	0.663639	0.153918	0.224674	0.180871
S3F
QUA1 Gene Primer Pairs	1	2	3	4
H3K4me3/H3	7.06816	2.61005	1.44436	0.374191
STDEV	4.30069	0.92634	0.452761	0.154618
SEM	2.48301	0.534823	0.261402	0.0892688
S3G
QUA1 Gene Primer Pairs	1	2	3	4
H3 in WS	0.65915	0.6732	1.19185	1.30391
STDEV	0.35333	0.32899	0.09835	0.41143
SEM	0.203995	0.189943	0.0567824	0.237539
QUA1 Gene Primer Pairs	1	2	3	4
H3 in qua1-1	0.83645	0.67354	0.93395	0.90654
STDEV	0.32591	0.47966	0.30869	0.29451
SEM	0.188164	0.276932	0.178222	0.170036
S3I
RFD1 Gene Primer Pairs	1	2	3	4	5
H3 in Col	10.923	13.076	14.698	16.603	15.94
STDEV	1.7855	4.6745	5.7733	2.6849	4.2762
SEM	1.03086	2.69883	3.33322	1.55013	2.46887
RFD1 Gene Primer Pairs	1	2	3	4	5
H3 in rfd1-1	13.871	12.658	10.951	6.507	13.512
STDEV	12.045	8.6158	6.4808	3.5615	11.038
SEM	6.95419	4.97434	3.74169	2.05623	6.3728

## Sheet: SFig 4
SFigure 4
S4A
Line	%White	number of plants
Wild Type	0	161
RFD1/rfd1-1	19.5	752
RFD1/rfd1-1 SPT16/spt16-1	13.2	1045
S4B
Line	%red	number of plants
Wild Type	1	97
QUA1/qua1-1	25	456
QUA1/qua1-1 SPT16/spt16-1	21.8	1008
QUA1/qua1-1 SDG8/sdg8-2	23.6	479
QUA1/qua1-1 ELO3/elo3-6	22.8	1198
QUA1/qua1-1 VIP6/vip6-4	23.3	395

## Sheet: SFig 8
SFigure 8.
S8E					S8I
	AT3G56210	H3K4me1/H3	STDEV	SEM		AT3G56210	H3K4me3/H3	STDEV	SEM
Wild Type	PP5	0.34111	0.120198	0.0693966	Wild Type	PP5	1.13357	0.434056	0.250603
	PP6	0.86237	0.0883515	0.0510098		PP6	0.459796	0.104368	0.0602568
ssrp1-2	PP5	0.312083	0.147724	0.0852885	ssrp1-2	PP5	0.985062	0.101632	0.0586774
	PP6	0.679873	0.101655	0.0586904		PP6	0.665495	0.080913	0.0467152
S8F					S8J
	AT5G51200	H3K4me1/H3	STDEV	SEM		AT5G51200	H3K4me3/H3	STDEV	SEM
Wild Type	PP7	0.1319	0.01989	0.0114835	Wild Type	PP7	1.1619	0.1883	0.108715
	PP8	1.2838	0.1454	0.0839468		PP8	0.2514	0.02089	0.0120609
ssrp1-2	PP7	0.1689	0.03513	0.0202823	ssrp1-2	PP7	1.2287	0.2138	0.123438
	PP8	0.96368	0.1534	0.0885656		PP8	0.347	0.05929	0.0342311
S8G					S8K
	AT5G13630	H3K4me1/H3	STDEV	SEM		AT5G13630	H3K4me3/H3	STDEV	SEM
Wild Type	PP9	0.8694	0.05367	0.0309864	Wild Type	PP9	0.223	0.0879	0.0507491
ssrp1-2	PP9	0.7887	0.22145	0.127854	ssrp1-2	PP9	0.2265	0.0361	0.0208424
S8H					S8L
	AT1G06680	H3K4me1/H3	STDEV	SEM		AT1G06680	H3K4me3/H3	STDEV	SEM
Wild Type	PP10	0.8709	0.2697	0.155711	Wild Type	PP10	1.2879	0.3985	0.230074
ssrp1-2	PP10	0.7991	0.1678	0.0968794	ssrp1-2	PP10	1.254	0.4489	0.259173

## Sheet: SFig 9
SFigure 9.
S9A
	AT5G18500	Histone H3	STDEV	SEM
Wild Type	PP1	11.9833	1.41224	0.815358
	PP2	19.0033	5.26427	3.03933
ssrp1-2	PP1	9.52827	1.35929	0.784787
	PP2	14.336	3.18126	1.8367
S9B
	AT4G15260	Histone H3	STDEV	SEM
Wild Type	PP3	3.392	0.162	0.0935308
	PP4	12.13	1.175	0.678387
ssrp1-2	PP3	5.05	0.5962	0.344216
	PP4	7.6479	1.715	0.990156
S9C
	AT3G56210	Histone H3	STDEV	SEM
Wild Type	PP5	5.17	0.32476	0.1875
	PP6	16.84	1.91552	1.10592
ssrp1-2	PP5	5.904	0.828232	0.47818
	PP6	15.52	1.29867	0.749786
S9D
	AT5G51200	Histone H3	STDEV	SEM
Wild Type	PP7	21.493	3.168	1.82905
	PP8	16.281	1.92	1.10851
ssrp1-2	PP7	19.041	2.94	1.69741
	PP8	13.786	1.45	0.837158
S9E
	AT5G13630	Histone H3	STDEV	SEM
Wild Type	PP9	15.468	1.847	1.06637
ssrp1-2	PP9	9.0233	0.3272	0.188909
S9F
	AT1G06680	Histone H3	STDEV	SEM
Wild Type	PP10	10.62	1.6014	0.924569
ssrp1-2	PP10	11.95	4.2428	2.44958

[truncated: 3 more sheets: SFig 10, SFig 11, SFig 12]
